# Supplementary material for: A variable- and person-centered study of physical exercise volume and psychological flourishing among Chinese college students: serial indirect associations of self-compassion and body appreciation and latent profile analysis
Source: Front Psychol. 2026 Jul 7;17:1880717. doi: 10.3389/fpsyg.2026.1880717 (PMC13384882; doi:10.3389/fpsyg.2026.1880717)
Supplement: Supplementary file 1 [file Table_1.xlsx]

## Sheet: Original_data
ID	M1_SC	M2_BA	M1_6_NOI	M1_5_MI	M1_4_NIS	M1_3_CH	M1_2_NSJ	M1_1_SK	Y_PF	PARS3	X1_1	X1_2	X1_3	Y1_1	Y1_2	Y1_3	Y1_4	Y1_5	Y1_6	Y1_7	Y1_8	M1_1_1	M1_1_2	M1_1_3	M1_1_4	M1_1_5	M1_2_1	M1_2_2	M1_2_3	M1_2_4	M1_2_5	M1_3_1	M1_3_2	M1_3_3	M1_3_4	M1_4_1	M1_4_2	M1_4_3	M1_4_4	M1_5_1	M1_5_2	M1_5_3	M1_5_4	M1_6_1	M1_6_2	M1_6_3	M1_6_4	M2_1	M2_2
1	3.66667	4.4	3.75	3.25	4.75	4.25	2.2	3.8	3.625	24	3	3	4	3	5	3	3	3	5	3	4	4	4	4	3	4	1	2	2	3	3	4	3	5	5	4	5	5	5	3	4	3	3	3	4	4	4	4	5
2	2.9	1.8	3.25	2.5	2.75	2.5	2.4	4	3.5	0	3	1	3	3	3	3	4	3	4	4	4	4	5	4	4	3	2	3	2	3	2	1	3	3	3	2	4	2	3	3	2	3	2	3	3	3	4	1	2
3	4.55833	4.7	4.75	4.75	5	4.25	4.4	4.2	4.625	80	4	5	5	4	4	4	5	5	5	5	5	5	4	4	4	4	4	5	4	5	4	4	5	5	3	5	5	5	5	5	5	4	5	5	4	5	5	4	5
4	4.55833	4.8	4.75	4.5	4.75	3.75	4.6	5	4.75	24	4	3	3	4	5	5	5	4	5	5	5	5	5	5	5	5	4	5	4	5	5	3	4	4	4	5	5	4	5	5	5	4	4	5	5	4	5	5	5
5	3.28333	2.7	2.5	2.75	3.5	3.75	3.2	4	2.875	27	3	4	3	2	3	3	3	3	3	3	3	4	4	4	4	4	3	4	3	3	3	4	3	3	5	2	5	3	4	3	3	2	3	3	1	3	3	3	2
6	3.68333	3.8	4	4.75	4.5	4.25	2	2.6	2.875	16	4	3	2	3	4	3	2	3	5	1	2	2	3	1	3	4	2	2	3	1	2	5	4	5	3	4	5	4	5	5	5	5	4	5	3	4	4	4	4
7	2.35833	2.7	3	2.25	2.5	3	1.8	1.6	3.125	24	2	5	3	2	3	4	3	4	3	3	3	1	2	2	1	2	3	1	2	2	1	3	3	3	3	3	1	3	3	2	3	2	2	4	3	3	2	4	3
8	3.45833	3.2	3	4.25	3.25	4.25	3.2	2.8	3.25	48	4	4	4	3	1	3	3	3	5	4	4	2	1	4	2	5	3	2	3	4	4	5	4	4	4	3	3	3	4	4	4	4	5	4	2	3	3	1	4
9	4.525	4.1	4.5	4.5	5	3.75	4.6	4.8	4.75	64	4	5	4	5	5	4	5	4	5	5	5	4	5	5	5	5	4	5	4	5	5	4	3	4	4	5	5	5	5	5	5	4	4	5	4	5	4	4	3
10	2.56667	3	3	3	3.5	2.5	1.6	1.8	3.625	36	3	5	3	4	4	4	3	4	3	3	4	2	2	1	2	2	2	1	3	1	1	3	3	2	2	3	3	3	5	2	4	3	3	2	3	4	3	3	3
11	4	3.6	3	4.25	4.75	4	4.6	3.4	4.625	64	4	5	4	5	4	4	5	4	5	5	5	4	2	3	4	4	5	5	5	4	4	4	4	3	5	5	5	4	5	4	5	4	4	3	2	4	3	4	4
12	3.01667	3.4	3.25	2.25	5	2	2.4	3.2	4	0	3	1	2	3	4	3	4	5	5	4	4	2	4	3	3	4	1	4	2	1	4	3	1	3	1	5	5	5	5	3	3	2	1	3	4	4	2	2	4
13	3.98333	2.8	3.75	4.25	4	4.5	4	3.4	4.125	48	4	4	4	4	3	5	5	4	3	4	5	4	3	4	3	3	4	4	5	5	2	3	5	5	5	4	4	3	5	4	5	4	4	4	3	4	4	2	4
14	2.74167	2.2	3	3	1.5	3.75	3.2	2	3	100	5	5	5	4	3	3	2	3	4	4	1	2	2	2	1	3	4	3	4	3	2	3	5	3	4	1	1	1	3	3	5	3	1	3	3	3	3	3	1
15	3.5	4.1	3.75	4.75	3.5	3	2.8	3.2	4.625	100	5	5	5	4	5	3	5	5	5	5	5	4	4	3	2	3	2	2	3	4	3	1	5	3	3	3	3	4	4	5	5	5	4	4	4	4	3	4	4
16	3.19167	3.2	2.25	3.25	3.25	4	3.6	2.8	3.125	36	4	4	3	3	3	4	4	2	3	3	3	4	3	2	3	2	2	4	4	4	4	4	4	3	5	3	4	3	3	4	3	3	3	3	2	1	3	4	3
17	3.25	2.4	3.75	3	4	3.75	3.4	1.6	3	3	1	2	3	3	3	3	3	3	3	3	3	1	3	2	1	1	2	3	4	4	4	4	3	4	4	4	3	5	4	3	3	3	3	3	3	4	5	1	2
18	3.18333	2.4	2.5	2.75	4.25	4	2.2	3.4	2.875	36	3	4	4	4	2	3	1	3	3	4	3	4	4	3	2	4	1	2	3	3	2	4	3	4	5	4	4	4	5	3	2	3	3	1	3	3	3	3	2
19	4.24167	4	4.25	4.5	4.75	4.75	4.2	3	4	64	4	5	4	4	4	4	5	4	4	4	3	3	4	2	3	3	4	5	4	4	4	5	4	5	5	5	5	4	5	4	5	4	5	5	4	4	4	3	5
20	4.68333	4.7	4.5	5	4.75	4.25	4.6	5	5	80	5	5	4	5	5	5	5	5	5	5	5	5	5	5	5	5	4	5	4	5	5	4	4	4	5	4	5	5	5	5	5	5	5	3	5	5	5	4	5
21	3.11667	2.3	4.75	2.25	2.5	3	2.8	3.4	2.875	4	2	2	2	4	2	3	1	3	3	3	4	3	3	3	3	5	3	3	2	3	3	3	3	3	3	2	3	2	3	2	3	3	1	5	5	5	4	2	2
22	2.58333	2.7	2	3	3	2.5	3.2	1.8	2.125	16	2	3	4	1	2	2	3	3	1	3	2	1	1	3	1	3	4	3	3	3	3	1	3	3	3	4	3	2	3	2	3	4	3	2	2	1	3	1	2
23	2.825	2.9	3	3.5	1.75	2.5	4.2	2	3.25	8	2	3	2	3	4	4	3	4	1	4	3	3	1	1	2	3	3	4	5	5	4	3	3	1	3	1	3	2	1	3	3	3	5	2	3	4	3	3	4
24	2.78333	2.8	2.75	2.25	2.25	3.25	2.4	3.8	3.125	24	4	3	3	4	1	3	3	3	4	3	4	4	5	3	3	4	1	1	3	3	4	4	3	3	3	2	3	1	3	3	2	3	1	3	3	3	2	4	2
25	4.40833	4.9	4.25	4.5	4.5	4	4.8	4.4	4.125	48	4	4	4	4	4	5	4	4	4	4	4	4	5	4	4	5	4	5	5	5	5	4	4	4	4	5	5	5	3	5	5	4	4	4	4	5	4	5	5
26	4.29167	4.5	4.5	4	4.75	4.5	3.8	4.2	2.625	18	3	3	3	3	3	3	1	4	3	2	2	4	5	4	5	3	3	4	4	4	4	4	5	5	4	5	5	4	5	4	4	4	4	5	4	5	4	4	4
27	3.625	4.3	3.5	3.5	3.25	4.5	2.6	4.4	3.625	48	3	5	4	3	3	4	5	4	4	5	1	5	4	4	4	5	2	3	3	3	2	5	4	4	5	4	5	1	3	3	4	4	3	3	3	4	4	4	4
28	2.79167	2.2	2.25	2.5	3	2	3.2	3.8	3.5	27	3	4	3	3	5	3	4	2	4	3	4	4	4	5	3	3	3	3	4	3	3	1	3	1	3	3	3	3	3	3	3	3	1	3	3	1	2	2	2
29	4.74167	4.5	4.75	4.75	5	4.75	4.4	4.8	4.875	64	4	5	4	4	5	5	5	5	5	5	5	5	5	5	5	4	4	5	4	4	5	5	5	4	5	5	5	5	5	5	5	5	4	5	4	5	5	4	4
30	4.75833	4.6	4.25	4.75	5	4.75	4.8	5	4.625	80	4	5	5	5	5	5	5	5	3	4	5	5	5	5	5	5	4	5	5	5	5	5	5	5	4	5	5	5	5	5	5	4	5	5	4	4	4	4	5
31	2.64167	2	2.25	3.25	3	2.75	2.4	2.2	3.25	48	4	4	4	3	3	3	4	3	4	4	2	1	2	2	2	4	2	1	2	3	4	2	3	3	3	2	4	4	2	3	3	3	4	1	2	3	3	2	2
32	2.26667	3	2.5	2.25	2.75	1.5	2.2	2.4	3.25	12	3	2	4	4	3	3	3	4	4	3	2	3	2	4	1	2	1	2	3	3	2	2	1	1	2	2	3	3	3	3	3	2	1	3	3	3	1	4	1
33	4.33333	3.8	4.25	4.5	4.75	3.5	4.2	4.8	4.625	60	4	4	5	5	5	5	4	5	4	4	5	5	4	5	5	5	5	4	4	3	5	4	3	4	3	5	4	5	5	5	5	4	4	4	4	5	4	3	3
34	3.8	2.2	3.5	4.25	4.75	3.5	3	3.8	3.5	48	4	4	4	4	3	3	3	3	4	4	4	3	4	3	5	4	4	4	3	2	2	2	5	4	3	5	5	4	5	3	5	5	4	4	3	4	3	1	1
35	4.35833	3.7	3.5	4.5	5	4.75	4.8	3.6	2.625	24	4	4	2	1	3	3	4	2	3	3	2	3	4	3	4	4	4	5	5	5	5	5	5	4	5	5	5	5	5	5	5	4	4	3	3	4	4	4	4
36	2.51667	2.1	1.5	2.75	3.25	2	2.8	2.8	3	0	3	1	2	3	3	3	4	3	3	4	1	3	3	2	3	3	2	4	3	2	3	3	2	2	1	4	2	3	4	3	3	2	3	2	1	1	2	1	2
37	1.925	1.8	1.75	2.5	2.25	1.25	2.6	1.2	3.25	6	1	3	3	4	3	3	3	3	5	3	2	1	1	1	1	2	2	1	3	3	4	1	1	2	1	1	3	2	3	3	3	1	3	1	2	3	1	1	3
38	2.64167	2.2	2.5	2.5	2.5	2.75	3.2	2.4	2.125	0	2	1	2	3	3	1	3	4	1	1	1	3	2	2	3	2	4	4	3	1	4	3	2	4	2	1	3	3	3	3	2	2	3	1	3	3	3	2	2
39	3.85	4.6	3.75	4.25	4.75	4.75	3.6	2	4.75	80	4	5	5	5	4	5	5	4	5	5	5	2	2	1	2	3	5	3	3	3	4	5	5	5	4	4	5	5	5	4	5	4	4	3	4	4	4	4	5
40	3.84167	1.4	4	4.25	4.75	3.25	3.6	3.2	2.375	4	2	2	2	3	1	3	2	1	3	3	3	3	4	2	4	3	3	4	4	3	4	2	3	4	4	5	5	4	5	4	5	4	4	3	4	5	4	1	2
41	2.73333	2.3	3	2.25	2.75	3	2.4	3	2.25	0	2	1	2	3	2	1	3	1	3	1	4	3	3	4	2	3	1	2	2	4	3	2	3	4	3	2	3	4	2	3	2	3	1	3	3	3	3	2	1
42	4.09167	4.3	4.75	3.75	4.5	3.75	3	4.8	4.75	75	5	4	5	5	4	5	5	5	5	4	5	5	5	4	5	5	3	4	3	3	2	4	3	4	4	5	4	4	5	4	3	4	4	5	5	4	5	5	4
43	3.98333	4.7	3.25	3.25	5	4	3.6	4.8	4.375	9	3	2	3	4	4	4	4	5	5	4	5	5	5	5	5	4	4	3	3	4	4	4	5	3	4	5	5	5	5	3	3	4	3	4	3	3	3	5	5
44	4.75833	4.6	5	4.5	5	4.25	5	4.8	4.875	80	4	5	5	5	5	4	5	5	5	5	5	5	5	4	5	5	5	5	5	5	5	4	4	4	5	5	5	5	5	4	5	5	4	5	5	5	5	4	5
45	4.3	4	4.5	4.75	4	4.75	3.6	4.2	4.875	80	5	5	4	4	5	5	5	5	5	5	5	4	4	4	5	4	4	4	4	4	2	5	4	5	5	3	4	4	5	5	5	5	4	4	5	5	4	4	4
46	3.525	3.8	3.25	4.25	4	2.25	3.4	4	3.375	80	4	5	5	3	4	4	3	5	3	3	2	5	4	4	3	4	3	3	4	4	3	1	3	4	1	4	3	4	5	4	5	4	4	3	3	3	4	3	4
47	3.89167	4.1	4.25	3.5	4.25	3.75	3	4.6	4.125	48	4	4	4	4	4	4	4	4	4	4	5	5	4	5	4	5	3	1	4	4	3	4	3	4	4	5	4	5	3	3	5	3	3	4	5	4	4	4	4
48	3.34167	2.5	3.25	4.5	2.75	3.75	3	2.8	4.5	12	2	3	3	5	4	4	4	5	5	4	5	3	2	3	2	4	2	3	3	4	3	3	4	4	4	2	3	3	3	4	4	5	5	3	3	5	2	2	3
49	2.75	1.7	3.25	2.75	2	2.5	3.2	2.8	2.75	48	4	4	4	3	4	2	4	1	3	3	2	3	3	2	3	3	3	3	4	3	3	2	2	3	3	2	2	3	1	3	3	2	3	3	4	3	3	2	1
50	4.49167	3	4.25	4	4.75	4.75	4.4	4.8	4.5	18	3	3	3	5	4	5	4	5	4	4	5	5	5	4	5	5	3	4	5	5	5	5	5	4	5	5	4	5	5	3	3	5	5	5	3	5	4	3	3
51	2.25833	2.2	2	2	2.75	3	2	1.8	2.75	3	1	2	3	2	1	3	3	3	5	3	2	2	2	2	2	1	2	3	2	1	2	2	4	3	3	3	2	3	3	3	2	2	1	3	3	1	1	2	2
52	4.28333	4.2	4	4.75	4	4.75	4.2	4	4.5	4	1	3	2	4	4	5	5	3	5	5	5	4	4	4	4	4	4	5	5	3	4	4	5	5	5	4	4	3	5	5	5	5	4	4	4	4	4	3	5
53	3.08333	1.8	3.5	2.25	3.5	3.25	4.2	1.8	3.5	24	2	4	4	3	4	3	4	3	4	4	3	3	1	1	2	2	4	4	4	5	4	3	3	3	4	4	3	3	4	2	3	2	2	3	4	4	3	2	2
54	4.23333	4.4	4.25	4.25	5	4.5	3.6	3.8	5	4	1	3	2	5	5	5	5	5	5	5	5	5	4	4	2	4	4	3	4	3	4	4	5	4	5	5	5	5	5	4	5	4	4	4	4	4	5	5	5
55	3.91667	3.4	4.25	3.25	4.5	3.5	5	3	3.375	0	4	1	3	3	3	4	5	3	3	3	3	3	2	3	3	4	5	5	5	5	5	4	3	3	4	5	4	4	5	3	3	4	3	5	4	4	4	4	3
56	4.55833	4.6	4.25	4.75	5	4.75	5	3.6	3.25	60	4	4	5	3	4	3	4	2	3	4	3	4	4	4	3	3	5	5	5	5	5	4	5	5	5	5	5	5	5	5	5	5	4	4	4	4	5	4	5
57	2.53333	1.7	1.5	3.75	2.75	3	2.6	1.6	2.625	4	2	2	2	1	2	3	3	1	4	3	4	1	1	1	2	3	3	3	1	3	3	3	3	3	3	3	2	3	3	4	4	4	3	3	1	1	1	1	2
58	2.59167	3.3	3	2.75	2.25	1.75	3.2	2.6	4.875	3	1	2	3	5	5	5	5	5	5	4	5	2	3	2	4	2	3	4	3	3	3	1	1	2	3	3	3	2	1	3	4	2	2	3	3	3	3	3	2
59	4.49167	3.9	4.75	4.5	4.75	4.75	4.4	3.8	4.75	80	5	5	4	5	3	5	5	5	5	5	5	4	4	3	4	4	5	5	4	4	4	5	5	5	4	4	5	5	5	5	5	5	3	5	5	5	4	3	4
60	2.51667	2.1	2.75	2.5	3.25	2	2.6	2	4.375	16	2	3	4	4	3	5	4	5	5	4	5	1	2	2	2	3	2	1	3	3	4	2	2	3	1	3	3	3	4	3	2	2	3	3	3	2	3	2	3
61	4.60833	4.7	4	4.75	5	4.5	4.8	4.6	4.75	60	5	4	4	4	5	4	5	5	5	5	5	5	5	4	4	5	5	4	5	5	5	4	4	5	5	5	5	5	5	5	5	5	4	3	5	4	4	5	5
62	4.33333	3.9	4.75	4.25	4.25	4.75	3.8	4.2	4.5	32	4	3	4	4	5	5	4	5	4	4	5	5	4	5	4	3	3	4	4	4	4	5	5	5	4	4	5	4	4	3	5	5	4	5	5	5	4	4	5
63	4.375	4.7	4.25	4.75	4.75	4.5	3.2	4.8	3	24	3	3	4	3	3	3	3	2	4	3	3	5	5	4	5	5	2	3	4	4	3	5	4	5	4	5	5	4	5	4	5	5	5	5	4	5	3	4	5
64	3.65833	3.3	3.75	4	4	4	3.2	3	3.5	36	4	4	3	3	4	4	4	4	4	3	2	3	3	3	3	3	3	3	4	3	3	5	3	4	4	4	4	3	5	3	5	4	4	4	4	4	3	2	3
65	3.7	2.7	5	3.5	3.25	3.25	3.6	3.6	3.375	48	4	4	4	3	3	3	3	3	4	4	4	4	3	4	4	3	4	3	3	4	4	4	3	3	3	4	3	3	3	4	3	4	3	5	5	5	5	3	3
66	3.21667	3.4	1.75	4	4.25	3.5	3.6	2.2	2.75	60	5	4	4	3	3	3	3	1	4	2	3	3	1	2	3	2	3	3	4	4	4	4	3	3	4	5	4	4	4	4	4	5	3	1	3	1	2	1	5
67	4.78333	4.9	4.75	4.75	5	5	4.6	4.6	4.875	48	4	5	3	5	5	5	5	4	5	5	5	5	4	4	5	5	4	5	5	4	5	5	5	5	5	5	5	5	5	5	5	4	5	4	5	5	5	5	5
68	2.98333	1.6	3.25	3.75	3	3.5	2.4	2	4.125	18	3	3	3	4	4	5	4	4	5	4	3	2	2	2	2	2	3	3	3	2	1	4	3	3	4	3	4	3	2	4	4	4	3	3	3	3	4	1	2
69	4.43333	4.7	4.75	4	5	4.25	4.4	4.2	4.875	36	3	5	3	4	5	5	5	5	5	5	5	4	5	4	4	4	5	5	5	5	2	5	4	5	3	5	5	5	5	4	4	4	4	5	5	4	5	4	4
70	4.3	4.4	4.25	3.75	4.75	4.25	4.2	4.6	4.125	16	4	3	2	4	4	4	4	3	5	4	5	5	4	4	5	5	4	4	4	4	5	4	5	3	5	4	5	5	5	4	3	4	4	4	5	4	4	4	5
71	3.66667	2.7	2.75	4.5	4.5	3.25	2.8	4.2	2.25	60	4	4	5	2	3	1	3	1	2	3	3	4	4	5	4	4	3	4	1	3	3	3	3	4	3	4	5	5	4	5	4	4	5	2	3	3	3	3	1
72	3.74167	2.1	4.25	3.25	4	3.75	3.6	3.6	4.75	12	2	4	2	5	5	5	5	4	5	5	4	4	4	3	3	4	3	4	3	4	4	3	3	5	4	4	4	4	4	3	4	4	2	5	4	4	4	2	2
73	4.425	4.7	4.25	4.75	4.5	4.25	4.6	4.2	4.125	100	5	5	5	5	4	4	4	5	4	5	2	4	4	4	4	5	5	4	5	4	5	4	5	3	5	4	4	5	5	5	5	5	4	5	4	4	4	5	5
74	2.99167	3.4	3	3.5	3.75	2.5	2.6	2.6	2.875	9	3	4	1	3	3	3	2	1	4	3	4	3	2	3	3	2	3	1	3	3	3	3	3	1	3	3	3	4	5	3	4	3	4	2	4	3	3	4	3
75	2.50833	1.7	2	2.25	3	3	1.8	3	2	0	3	1	3	2	3	4	1	1	1	1	3	3	4	4	1	3	1	3	3	1	1	3	3	3	3	3	2	3	4	3	3	2	1	1	3	1	3	3	2
76	2.39167	2.1	2.5	2.75	2.5	2	2.8	1.8	2.875	1	1	2	1	3	3	3	3	1	3	3	4	1	1	2	2	3	3	3	3	3	2	2	3	1	2	3	3	1	3	3	3	2	3	4	3	2	1	2	2
77	4.275	4.5	5	4.25	4.5	4.5	3.8	3.6	4.625	16	4	2	4	4	5	4	5	5	5	5	4	3	4	4	4	3	3	4	4	4	4	4	5	5	4	5	4	4	5	4	5	4	4	5	5	5	5	4	5
78	3.49167	3.3	2.75	4.25	4	2.75	3.8	3.4	4.875	80	5	5	4	5	4	5	5	5	5	5	5	4	4	3	3	3	4	4	3	4	4	2	3	3	3	5	3	4	4	4	5	4	4	3	3	4	1	4	4
79	2.50833	1.8	2.75	2	1.5	3	2.6	3.2	2.875	48	4	4	4	3	4	1	4	1	4	4	2	3	4	3	3	3	2	4	3	3	1	3	3	3	3	2	2	1	1	3	2	2	1	1	3	3	4	1	1
80	3.56667	3.3	3.75	4.25	3.25	3.75	3.6	2.8	4.375	4	1	3	2	5	5	4	4	4	5	4	4	2	2	3	4	3	4	4	4	4	2	4	4	4	3	4	3	3	3	4	5	4	4	4	4	4	3	3	3
81	2.125	1.6	2	2.75	2.25	1.75	2	2	3.125	16	2	3	4	3	4	3	4	3	3	3	2	2	2	1	2	3	1	1	3	3	2	1	2	1	3	2	1	3	3	4	2	2	3	1	1	3	3	2	2
82	3.25	2.8	2.25	4.5	3.5	2.25	3.8	3.2	4.125	64	4	5	4	4	4	3	5	4	5	4	4	3	2	3	4	4	4	5	4	4	2	3	1	3	2	4	3	4	3	5	5	4	4	2	2	3	2	1	3
83	2.65833	2.5	4.75	2	2.5	2.5	2.4	1.8	1.875	0	2	1	2	1	1	3	2	1	1	3	3	1	2	1	3	2	2	3	3	1	3	1	3	3	3	2	2	3	3	2	3	2	1	5	5	4	5	4	3
84	4.375	2.4	4	4	4.75	4.5	4.4	4.6	2.625	48	4	4	4	3	2	2	4	3	3	3	1	5	4	4	5	5	4	5	4	4	5	5	5	5	3	5	5	4	5	4	4	4	4	4	3	4	5	1	2
85	3.35833	4.1	3.5	2.5	3	3.75	3.4	4	3	4	2	2	2	3	3	3	3	4	3	1	4	4	4	4	3	5	2	4	3	4	4	4	4	3	4	2	3	3	4	3	4	1	2	3	3	4	4	3	5
86	2.23333	1.8	2	2.5	2.5	2	2.4	2	3.25	0	4	1	3	3	3	3	3	1	5	4	4	2	2	2	2	2	1	2	3	2	4	1	3	3	1	3	1	3	3	3	3	2	2	1	1	3	3	1	2
87	2.55	2.3	2	1.75	3	2.75	3	2.8	2.625	24	4	3	3	3	2	3	3	1	3	3	3	3	3	3	2	3	3	2	3	4	3	3	2	3	3	3	4	3	2	2	1	3	1	1	2	2	3	2	3
88	4.64167	4.7	4.25	4.25	5	4.75	4.8	4.8	5	100	5	5	5	5	5	5	5	5	5	5	5	5	5	5	4	5	4	5	5	5	5	5	5	5	4	5	5	5	5	4	4	4	5	4	5	4	4	5	4
89	2.35833	1.9	1.75	1.75	2.25	3	3.2	2.2	2.5	12	2	3	3	3	3	3	3	3	3	1	1	3	1	3	1	3	4	4	3	4	1	4	2	3	3	3	3	1	2	2	1	1	3	1	3	2	1	1	2
90	2.56667	2.4	2.5	2.25	3.25	3	1.8	2.6	4.5	48	4	4	4	5	5	3	5	5	5	4	4	2	2	2	3	4	2	2	2	1	2	3	3	3	3	3	4	3	3	2	2	4	1	1	3	3	3	2	2
91	3.74167	4.7	2.75	4.75	3	3.75	5	3.2	4.625	64	4	5	4	5	5	4	5	4	5	5	4	3	4	3	3	3	5	5	5	5	5	3	4	4	4	3	3	4	2	4	5	5	5	1	3	4	3	5	4
92	4.43333	3.3	5	3.5	5	4.5	4.2	4.4	4.125	60	4	4	5	5	3	3	4	4	5	5	4	4	5	5	3	5	5	4	4	4	4	5	4	4	5	5	5	5	5	4	4	4	2	5	5	5	5	3	4
93	3.38333	2.4	3	4.25	3.5	2.75	4	2.8	2.875	27	3	4	3	3	4	3	3	3	3	1	3	3	4	3	3	1	4	4	4	4	4	3	2	3	3	3	5	2	4	4	5	5	3	3	2	4	3	2	3
94	2.9	3.6	2.75	2	4.25	3	2	3.4	3.625	18	3	3	3	4	4	4	4	3	4	3	3	4	3	4	2	4	3	2	2	2	1	1	4	4	3	5	5	4	3	3	2	2	1	3	3	3	2	2	3
95	4.51667	4.4	4.5	4.5	4.5	5	3.8	4.8	4.5	100	5	5	5	5	5	4	5	4	4	4	5	5	5	5	5	4	3	4	4	4	4	5	5	5	5	4	5	4	5	4	5	5	4	4	5	4	5	4	5
96	2.85833	1.9	3.25	2.25	3.5	1.75	3.2	3.2	4.25	16	2	3	4	4	4	5	4	4	5	4	4	3	3	3	4	3	3	4	3	4	2	1	2	1	3	4	4	3	3	3	2	2	2	3	2	3	5	1	3
97	4.66667	4.9	4	4.75	5	4.25	5	5	4.5	80	5	5	4	4	5	4	5	4	5	4	5	5	5	5	5	5	5	5	5	5	5	4	4	4	5	5	5	5	5	4	5	5	5	3	4	5	4	5	5
98	4.56667	4.1	3.5	4.75	5	4.75	5	4.4	4.75	80	4	5	5	5	4	5	5	4	5	5	5	5	4	4	4	5	5	5	5	5	5	5	5	4	5	5	5	5	5	4	5	5	5	4	4	3	3	4	4
99	4.46667	4	5	5	4.25	3.75	4.8	4	4	80	5	5	4	4	4	4	3	4	5	4	4	4	4	5	3	4	5	5	4	5	5	4	4	3	4	3	5	4	5	5	5	5	5	5	5	5	5	4	4
100	2.65833	1.6	3.75	2	1.5	3.5	2.4	2.8	2.625	36	4	4	3	3	2	3	3	3	1	3	3	2	2	4	3	3	2	3	2	3	2	3	4	4	3	2	1	2	1	3	2	2	1	5	2	4	4	1	3
101	2.275	3.1	1.5	3.25	3	2.5	2	1.4	3.75	80	4	5	5	4	4	4	4	3	4	4	3	2	1	2	1	1	1	1	2	3	3	3	3	3	1	3	2	4	3	3	3	3	4	1	2	2	1	3	4
102	3.24167	4.3	3	3	3.25	2	4.4	3.8	2.75	27	3	4	3	3	3	1	2	3	4	3	3	4	4	4	4	3	5	4	4	4	5	3	3	1	1	4	3	3	3	3	4	4	1	3	3	3	3	4	4
103	3.40833	2.9	4.5	3.75	4.25	2.75	3.4	1.8	4	16	4	3	2	3	4	5	5	4	4	3	4	1	1	3	1	3	4	4	4	3	2	2	3	3	3	4	5	3	5	4	4	4	3	5	4	4	5	2	4
104	3.675	3.7	3.25	3.75	3.75	3.5	4.2	3.6	2.625	12	2	3	3	3	3	3	3	1	4	3	1	3	4	4	3	4	4	4	4	5	4	5	3	3	3	3	4	4	4	4	5	2	4	3	4	3	3	3	3
105	3.26667	2.4	4	3.5	4	2.5	3.8	1.8	4.125	100	5	5	5	3	4	5	5	5	3	5	3	2	2	2	2	1	4	4	3	4	4	1	3	3	3	4	5	4	3	4	3	3	4	4	3	4	5	3	2
106	4.23333	4.1	4.25	4.75	4.5	3.5	4.4	4	5	80	4	5	5	5	5	5	5	5	5	5	5	4	4	4	4	4	4	4	4	5	5	4	4	3	3	5	5	3	5	5	5	5	4	5	4	4	4	4	4
107	4	4	4.75	4.25	3.25	3.75	3.4	4.6	3.625	80	4	5	5	4	3	3	4	5	5	1	4	4	5	5	5	4	3	4	4	4	2	5	3	3	4	3	3	3	4	4	5	4	4	5	5	5	4	4	4
108	4.38333	4.2	4.5	4.5	5	3.5	4.2	4.6	5	32	4	3	4	5	5	5	5	5	5	5	5	5	4	5	5	4	4	5	4	4	4	4	3	3	4	5	5	5	5	4	5	5	4	5	4	4	5	4	4
109	2.63333	2.5	3.75	2.25	2.25	2.75	2.2	2.6	3.125	4	2	2	2	3	1	3	4	3	4	3	4	1	2	4	4	2	1	1	2	3	4	1	2	4	4	3	3	2	1	3	2	2	2	3	4	4	4	1	4
110	4.05833	3.4	4.75	4.5	3.75	3.75	3.8	3.8	4.625	100	5	5	5	4	4	5	4	5	5	5	5	4	4	4	4	3	3	4	4	4	4	4	4	3	4	4	4	3	4	5	4	5	4	5	5	4	5	4	4
111	3.075	2.3	3	2.75	3.75	2.75	3.6	2.6	2	27	3	4	3	2	3	3	1	1	3	1	2	3	2	3	3	2	3	4	3	4	4	3	3	3	2	4	3	4	4	3	2	3	3	3	3	3	3	2	3
112	4.225	3.4	3.5	4.75	4	4.5	4.2	4.4	4.25	100	5	5	5	4	4	4	5	5	5	3	4	5	4	4	5	4	4	4	4	4	5	5	4	5	4	5	4	3	4	5	5	4	5	3	3	4	4	3	3
113	4.44167	4.7	4.75	4.25	4.5	3.75	4.4	5	4.75	80	5	5	4	4	5	5	4	5	5	5	5	5	5	5	5	5	4	4	5	4	5	4	4	3	4	4	5	5	4	5	5	4	3	5	5	5	4	5	5
114	3.98333	3.9	4.25	2.5	4.75	3	5	4.4	3.75	24	2	4	4	4	3	5	4	3	4	4	3	4	5	4	4	5	5	5	5	5	5	4	3	2	3	5	5	4	5	2	4	2	2	4	4	5	4	3	3
115	4.34167	3.4	4.25	4.75	4.75	4.5	4	3.8	4.875	32	4	3	4	5	5	5	5	5	5	5	4	4	4	3	5	3	4	4	4	4	4	4	5	4	5	5	5	4	5	4	5	5	5	3	5	4	5	3	4
116	3.125	4.4	3.5	2.5	3.75	4	3	2	2.375	36	4	4	3	1	3	2	3	1	4	3	2	2	1	2	2	3	4	1	3	3	4	4	4	3	5	4	4	3	4	4	3	1	2	3	3	4	4	4	5
117	3.025	4.3	3.25	2.25	4	3.25	3.2	2.2	3.75	48	3	5	4	4	4	2	4	4	4	4	4	2	2	3	1	3	3	4	3	3	3	4	2	4	3	5	4	3	4	3	2	3	1	3	3	4	3	4	5
118	4.26667	2.7	4	4.5	4.75	3.75	4.2	4.4	3	12	3	3	2	3	1	4	2	3	4	3	4	5	5	4	5	3	4	4	4	5	4	4	3	4	4	4	5	5	5	4	5	5	4	4	5	4	3	3	3
119	4.10833	4.5	3.5	5	4.25	4.5	3.8	3.6	4.625	18	2	4	3	4	5	5	5	4	5	5	4	5	4	2	3	4	4	4	4	3	4	4	5	5	4	4	4	4	5	5	5	5	5	3	4	4	3	3	4
120	4.09167	2.4	4.25	3.5	4.5	4.5	4.8	3	3.25	60	5	4	4	3	3	3	4	4	3	3	3	4	3	2	2	4	5	5	5	5	4	4	5	4	5	4	5	4	5	3	2	5	4	4	5	4	4	2	3
121	2.15833	2.1	2.75	2.25	2.5	2.25	1.8	1.4	2.5	60	4	4	5	3	1	2	4	3	3	2	2	2	1	1	1	2	3	1	1	1	3	3	3	1	2	2	3	4	1	2	4	2	1	1	3	4	3	1	3
122	4.5	4.6	4.5	4.5	5	5	3.8	4.2	4.625	100	5	5	5	4	5	3	5	5	5	5	5	4	4	5	4	4	3	5	3	3	5	5	5	5	5	5	5	5	5	4	5	5	4	5	4	4	5	4	4
123	3.45833	3.8	3.25	4.75	3.5	2.25	4.2	2.8	4	60	5	4	4	4	4	3	4	5	4	4	4	2	3	3	2	4	4	5	4	4	4	2	2	4	1	4	4	2	4	5	5	5	4	3	4	3	3	4	5
124	2.8	2.6	3.75	3.25	2.25	2.75	2.2	2.6	3.75	40	4	3	5	4	4	3	3	3	3	5	5	1	1	3	4	4	2	3	2	3	1	2	2	4	3	2	3	1	3	3	3	3	4	4	4	4	3	3	3
125	4.2	4.3	4.25	4.75	3.5	4.5	4.4	3.8	4.5	12	4	2	3	4	5	5	5	3	5	5	4	4	4	4	4	3	5	4	5	4	4	4	5	4	5	4	3	4	3	5	5	4	5	5	4	4	4	4	5
126	2.64167	3.6	2	3.75	1.75	1.75	3.6	3	3.375	36	3	5	3	2	3	4	3	3	4	4	4	3	2	2	4	4	3	4	4	3	4	2	1	3	1	1	1	2	3	4	5	4	2	2	1	3	2	4	3
127	3.45	3.2	3	4.25	3	4.25	4.2	2	4.625	100	5	5	5	5	4	4	5	5	5	4	5	1	1	3	2	3	4	4	4	5	4	5	4	4	4	4	4	3	1	4	5	4	4	4	3	4	1	3	4
128	4.00833	1.8	3	3	5	4.25	4	4.8	4	4	2	2	2	3	4	4	4	4	5	4	4	5	5	5	4	5	5	3	4	3	5	3	4	5	5	5	5	5	5	3	4	3	2	3	3	3	3	1	1
129	4.1	3.2	4.75	3.75	5	4.5	4	2.6	4.375	24	3	3	4	4	3	4	5	5	4	5	5	3	3	1	2	4	4	4	4	4	4	5	4	5	4	5	5	5	5	3	3	5	4	5	4	5	5	3	3
130	4.44167	3.5	5	4.25	4.25	4.75	4	4.4	3.125	45	3	4	5	4	3	3	3	2	4	3	3	5	5	3	4	5	3	5	4	4	4	5	4	5	5	4	4	4	5	4	5	4	4	5	5	5	5	3	5
131	4.025	4.2	3.5	4.75	4.5	3	4.2	4.2	4.875	48	4	4	4	5	4	5	5	5	5	5	5	4	4	5	4	4	4	4	4	5	4	3	4	3	2	4	4	5	5	5	5	4	5	2	4	4	4	4	5
132	2.125	1.6	2.25	2.25	2	2.25	1.4	2.6	2.125	60	4	4	5	3	1	2	3	1	3	3	1	3	1	2	3	4	2	1	1	1	2	3	3	1	2	2	3	2	1	3	1	3	2	1	3	3	2	2	1
133	2.80833	1.5	2.25	1.75	2.75	3.5	2.6	4	3.25	0	2	1	3	3	3	3	3	3	4	4	3	4	5	3	4	4	1	3	3	1	5	3	4	3	4	2	2	3	4	2	1	3	1	3	2	1	3	2	1
134	4.10833	3.7	4.25	4	4.75	4.25	3.2	4.2	4.625	3	1	2	3	5	4	4	5	5	5	5	4	4	5	4	4	4	4	2	4	2	4	5	4	4	4	5	5	4	5	4	5	3	4	4	5	4	4	3	4
135	2.525	2.9	3.5	2.75	1.5	3	2.2	2.2	2.875	0	1	1	1	4	2	4	3	3	2	3	2	3	1	2	2	3	3	1	3	3	1	3	3	3	3	1	1	2	2	3	3	4	1	3	3	4	4	3	3
136	4.625	4.3	5	3.75	5	5	4.6	4.4	4.75	60	5	5	3	4	5	5	5	4	5	5	5	4	4	4	5	5	4	4	5	5	5	5	5	5	5	5	5	5	5	3	5	4	3	5	5	5	5	4	4
137	3.225	2.5	4.25	2.75	3.25	2.5	2.6	4	3.625	18	2	4	3	4	4	3	4	3	5	3	3	4	4	4	4	4	3	3	2	4	1	1	3	3	3	3	4	3	3	3	3	3	2	4	4	5	4	1	3
138	2.6	4.2	2	4	2.25	2.75	3.2	1.4	3.75	18	3	3	3	4	5	5	3	3	2	4	4	1	1	1	1	3	4	4	3	3	2	3	2	3	3	4	3	1	1	4	5	2	5	2	1	2	3	4	4
139	3.51667	1.9	3.25	4.25	4	3	3.6	3	3.625	27	3	4	3	3	3	3	5	3	5	4	3	4	2	3	3	3	4	2	3	5	4	2	4	3	3	4	4	5	3	4	5	4	4	3	3	4	3	1	1
140	4	4.3	3.5	3	4.75	3.75	4.6	4.4	3.875	36	3	4	4	4	4	5	3	3	3	4	5	5	4	4	5	4	5	5	5	4	4	4	4	4	3	5	4	5	5	3	5	2	2	4	4	3	3	4	4
141	3.51667	3.8	3.5	2.25	4.5	3.25	3.6	4	2.625	18	3	3	3	3	4	3	2	1	3	3	2	5	4	3	4	4	4	3	4	3	4	4	3	3	3	4	5	4	5	3	1	2	3	4	4	3	3	3	4
142	3.89167	2.5	4	3.75	4.75	4.25	4	2.6	2.875	100	5	5	5	3	1	2	3	4	3	5	2	3	2	2	4	2	4	4	4	5	3	4	4	5	4	5	5	4	5	3	4	4	4	3	5	4	4	2	3
143	3.9	4.4	3.75	3.75	4.25	3.25	4.4	4	4.875	27	3	4	3	5	4	5	5	5	5	5	5	4	3	4	5	4	5	5	3	4	5	3	3	3	4	4	5	4	4	4	5	4	2	3	4	4	4	4	4
144	2.675	3.5	2.75	2.75	2.5	3.25	3.2	1.6	4.75	80	4	5	5	5	5	4	5	4	5	5	5	2	1	1	2	2	3	1	3	4	5	4	3	3	3	2	1	3	4	4	3	3	1	3	3	2	3	4	4
145	4.49167	3.3	4.25	4.5	5	4	5	4.2	4.5	20	4	2	5	5	4	5	5	3	5	5	4	4	4	4	5	4	5	5	5	5	5	3	4	5	4	5	5	5	5	5	5	4	4	5	4	3	5	3	4
146	3.66667	2.4	3.75	3.75	4	3.5	4	3	2.625	6	1	4	2	3	3	1	4	3	1	3	3	4	3	3	3	2	4	4	4	4	4	2	4	4	4	4	4	3	5	4	5	4	2	3	4	4	4	3	2
147	2.66667	2.8	2.75	2.75	2.25	2.25	2.6	3.4	3.75	8	2	3	2	4	4	3	4	4	4	3	4	4	4	4	4	1	3	3	2	3	2	1	3	2	3	2	2	4	1	4	2	3	2	3	2	3	3	3	3
148	3.525	4.3	3.5	4	4	4.25	2.8	2.6	4.375	48	4	4	4	5	4	5	4	3	5	4	5	3	3	3	2	2	4	1	3	3	3	4	5	5	3	4	4	3	5	4	4	4	4	4	4	3	3	4	5
149	4.26667	2.8	4.5	4.75	5	2.75	4	4.6	4.5	64	4	5	4	5	4	4	4	4	5	5	5	5	4	5	4	5	4	4	4	4	4	2	3	3	3	5	5	5	5	5	5	5	4	5	4	5	4	3	4
150	3.25833	1.9	4.25	3.75	2.5	3.25	2	3.8	1.875	9	3	2	3	1	3	1	3	1	1	2	3	4	4	4	4	3	3	2	1	2	2	3	3	4	3	3	1	3	3	4	5	3	3	5	4	4	4	2	2
151	2.925	1.7	3	3.25	2	3.5	3.4	2.4	2.625	18	2	4	3	3	1	2	4	3	2	4	2	1	2	3	3	3	3	3	3	4	4	3	4	4	3	1	2	3	2	3	4	3	3	3	3	3	3	1	1
152	4.55833	4.2	4.75	5	5	5	4.6	3	4.875	80	5	5	4	5	4	5	5	5	5	5	5	3	3	2	3	4	5	5	5	4	4	5	5	5	5	5	5	5	5	5	5	5	5	4	5	5	5	4	4
153	4.2	4.5	3.5	3.75	4.75	5	4.2	4	3.75	60	4	4	5	4	3	3	3	4	5	4	4	4	4	4	5	3	4	5	4	4	4	5	5	5	5	5	4	5	5	3	4	4	4	4	2	4	4	4	5
154	2.05	2	2.25	2	2.25	2	2.2	1.6	2.375	6	3	2	2	3	2	3	2	2	2	3	2	2	3	1	1	1	2	2	3	3	1	2	1	2	3	2	3	2	2	3	1	2	2	1	3	2	3	1	3
155	2.6	3.6	2.75	2.5	3	2.75	2.2	2.4	2.375	2	1	2	2	2	3	3	3	2	2	3	1	2	1	3	3	3	3	3	2	1	2	4	3	1	3	3	1	3	5	4	3	2	1	3	3	3	2	2	4
156	2.325	2.1	2.25	2.5	3	2	2.4	1.8	2.875	4	2	3	1	3	3	3	4	1	3	3	3	3	1	1	2	2	2	1	2	3	4	2	3	1	2	3	3	3	3	2	2	3	3	1	3	2	3	1	1
157	2.18333	2.1	2.25	2.25	2.75	2.25	2.4	1.2	3	0	1	1	3	3	2	3	4	2	4	5	1	2	1	1	1	1	2	3	2	3	2	1	2	3	3	4	2	1	4	2	2	4	1	2	3	3	1	1	1
158	3.76667	3.3	4.75	4.75	3.25	4.25	2.4	3.2	2.25	36	3	4	4	1	2	1	2	3	3	3	3	3	1	4	4	4	2	3	2	3	2	4	5	3	5	3	3	4	3	5	5	5	4	5	5	5	4	3	3
159	2.36667	2.2	2.75	2	2.75	1.5	2.2	3	2.875	6	1	3	3	3	3	3	4	1	3	3	3	1	3	4	3	4	2	2	3	1	3	2	1	2	1	2	3	3	3	1	3	3	1	3	2	3	3	2	3
160	3.675	4.5	3.75	4	4	2.5	3.8	4	3.875	40	5	3	4	4	4	3	4	4	5	4	3	4	3	4	4	5	4	3	3	5	4	3	1	3	3	4	3	4	5	4	4	4	4	4	4	4	3	5	4
161	2.81667	3.6	2.75	4	2.5	2.25	2.8	2.6	2.5	0	1	1	3	3	1	3	3	1	3	3	3	3	2	2	3	3	3	3	3	3	2	1	2	3	3	2	3	3	2	4	5	3	4	3	4	1	3	3	4
162	3.1	2.4	2	4.25	3.5	2.25	3	3.6	1.75	100	5	5	5	3	1	1	1	2	3	2	1	3	5	3	4	3	2	3	3	3	4	3	1	2	3	3	4	3	4	4	5	4	4	3	1	3	1	2	3
163	3.14167	2.9	3	2.75	4	2.5	3.6	3	4.25	48	4	4	4	4	4	5	4	5	4	4	4	2	4	4	2	3	4	4	3	3	4	1	1	4	4	4	4	3	5	3	3	3	2	5	2	2	3	3	3
164	4.15	3.1	4.25	4.5	4.75	4	3	4.4	4.75	40	5	3	4	4	5	5	4	5	5	5	5	4	5	4	5	4	3	4	4	1	3	4	5	4	3	5	5	4	5	5	5	4	4	4	4	5	4	3	4
165	3.83333	4.3	4	3.5	5	2.5	3.6	4.4	2.875	36	3	5	3	3	4	3	3	3	1	3	3	4	5	4	5	4	3	4	3	4	4	2	1	4	3	5	5	5	5	3	3	5	3	4	5	3	4	4	3
166	4.6	4.5	4.5	4.5	4.5	4.5	4.6	5	4.875	75	5	4	5	5	5	5	5	5	4	5	5	5	5	5	5	5	5	5	5	4	4	5	4	5	4	5	4	4	5	4	5	5	4	5	3	5	5	4	5
167	3.56667	2.9	2.75	4	3.5	3.75	4.2	3.2	4.875	80	4	5	5	5	5	4	5	5	5	5	5	4	2	3	4	3	4	5	4	4	4	4	4	3	4	3	3	4	4	5	3	4	4	1	3	4	3	3	2
168	3.375	4.3	2.5	2	4.5	3.25	3.6	4.4	4.125	100	5	5	5	4	4	4	4	5	4	4	4	4	4	5	4	5	4	3	4	3	4	4	3	3	3	5	4	4	5	2	3	2	1	3	2	4	1	3	5
169	4.06667	4.6	3.5	5	5	3.5	4.2	3.2	3.625	80	4	5	5	3	4	4	3	3	5	4	3	4	3	4	3	2	3	5	4	4	5	4	3	3	4	5	5	5	5	5	5	5	5	3	4	3	4	4	5
170	3.30833	2.3	3	4	2.75	2.5	4	3.6	2.75	32	4	3	4	3	1	3	3	3	3	3	3	4	3	4	4	3	3	4	4	5	4	1	3	3	3	4	1	4	2	4	5	3	4	2	3	3	4	3	3
171	4.2	4.7	3	3.5	4.5	5	4.4	4.8	3.5	75	5	4	5	3	3	4	3	5	4	3	3	5	5	4	5	5	4	4	5	5	4	5	5	5	5	4	4	5	5	4	3	4	3	3	3	3	3	4	5
172	3.84167	4.2	3	3.5	4	3.75	5	3.8	4.5	60	5	4	4	5	4	4	5	4	5	5	4	5	4	4	3	3	5	5	5	5	5	3	4	5	3	4	5	3	4	4	3	4	3	3	2	3	4	4	3
173	3.83333	3.6	3.5	4.5	3.5	2.5	4.6	4.4	4.75	12	2	4	2	4	5	5	5	5	5	4	5	4	5	4	4	5	4	5	5	4	5	2	2	3	3	3	4	3	4	5	5	3	5	3	3	4	4	4	1
174	3.15833	4.3	3.25	2.75	3.25	3.5	2.6	3.6	2.25	100	5	5	5	3	2	3	2	1	1	2	4	3	3	3	4	5	3	2	2	4	2	4	4	3	3	4	3	2	4	3	4	2	2	3	3	4	3	4	4
175	2.2	1.4	2.75	2.25	2.25	1.75	2.2	2	2.75	24	4	3	3	1	4	3	3	3	5	2	1	1	3	2	2	2	3	2	2	2	2	1	1	3	2	1	3	2	3	3	3	2	1	1	3	4	3	1	2
176	3.04167	4.5	3.75	3.25	2	3.25	3.4	2.6	4.75	36	4	4	3	4	5	4	5	5	5	5	5	3	2	1	3	4	3	3	3	4	4	4	3	3	3	3	1	2	2	3	5	2	3	3	4	4	4	4	5
177	4.64167	3.7	4	4.75	5	4.5	4.8	4.8	5	75	5	4	5	5	5	5	5	5	5	5	5	5	5	5	5	4	5	5	5	5	4	5	3	5	5	5	5	5	5	4	5	5	5	3	5	4	4	4	4
178	3.34167	4	3	3.5	4	3.75	3.4	2.4	5	27	3	4	3	5	5	5	5	5	5	5	5	2	3	4	1	2	3	3	4	3	4	4	3	3	5	5	4	4	3	4	3	4	3	3	4	3	2	4	5
179	4.225	2.8	4.75	3.5	4.25	4.25	3.8	4.8	4	60	5	4	4	4	4	5	3	4	3	4	5	5	5	5	5	4	3	4	4	4	4	4	5	5	3	4	5	3	5	4	5	4	1	5	5	5	4	3	2
180	4.35	4.3	4.75	4.5	4.75	3.5	4.6	4	5	100	5	5	5	5	5	5	5	5	5	5	5	4	5	4	4	3	5	4	5	4	5	3	3	3	5	5	4	5	5	4	5	4	5	5	4	5	5	4	5
181	2.625	2.3	3.5	2.25	2.75	3.25	2.4	1.6	2.375	9	3	2	3	3	3	3	1	3	1	3	2	2	1	2	1	2	2	4	2	1	3	3	4	3	3	2	2	2	5	3	2	2	2	3	4	4	3	2	2
182	2.65	2	2.75	3.5	3	2.25	2	2.4	3.25	2	1	2	2	3	4	2	3	5	3	3	3	4	3	2	2	1	3	2	2	2	1	2	3	3	1	2	3	3	4	3	5	4	2	3	3	4	1	2	2
183	2.625	3.6	2.75	2.75	2.25	2	4.4	1.6	3.75	0	3	1	3	3	4	3	4	3	4	5	4	1	2	1	1	3	4	5	5	4	4	3	3	1	1	2	4	1	2	3	3	2	3	1	3	4	3	4	4
184	2.61667	2.2	2	3	2.75	2.75	3.2	2	4.875	64	4	5	4	4	5	5	5	5	5	5	5	2	2	1	3	2	3	3	3	4	3	3	3	2	3	4	3	2	2	3	3	4	2	1	2	2	3	4	1
185	3.65833	4	3	4.75	2.75	4.25	3.6	3.6	2.75	4	2	2	2	3	3	3	1	3	3	3	3	3	4	4	3	4	3	5	4	1	5	4	4	5	4	3	1	3	4	5	5	4	5	2	4	3	3	4	4
186	4.26667	3.7	4.75	4	4.75	3.5	4	4.6	4.625	75	5	4	5	5	5	4	5	5	4	4	5	4	5	5	5	4	4	5	4	3	4	5	3	3	3	4	5	5	5	5	4	3	4	4	5	5	5	3	4
187	2.64167	2.5	3.75	1.75	2.75	3	2.2	2.4	2.875	100	5	5	5	3	4	3	3	4	1	3	2	2	2	2	3	3	3	3	3	1	1	3	3	3	3	4	2	3	2	2	1	2	2	3	4	4	4	3	2
188	4.3	4.4	4.5	4.75	4.75	5	2.4	4.4	4.375	100	5	5	5	5	4	4	4	4	5	5	4	4	4	4	5	5	2	3	3	3	1	5	5	5	5	5	5	4	5	5	5	5	4	3	5	5	5	5	5
189	3.625	3.1	4.5	3.75	4	3.5	3.4	2.6	3.875	45	3	4	5	4	5	4	4	4	3	3	4	4	2	3	2	2	4	3	3	3	4	4	3	4	3	4	4	4	4	4	3	4	4	5	4	4	5	4	2
190	3.35833	3	3.5	4	3.25	3	3.8	2.6	3.625	60	4	4	5	4	3	3	4	4	3	5	3	2	3	2	2	4	4	4	4	3	4	1	3	4	4	3	4	3	3	4	5	5	2	4	3	4	3	2	2
191	2.59167	2.6	2.5	2.75	3	2.5	2	2.8	4.75	80	5	5	4	5	5	4	5	5	5	5	4	4	3	3	1	3	1	3	2	2	2	3	3	2	2	2	3	4	3	3	3	3	2	2	3	2	3	2	3
192	4.25833	4.4	4.25	4	4.5	4	4.8	4	2.125	32	4	3	4	1	2	2	3	2	1	3	3	4	4	3	5	4	4	5	5	5	5	3	5	4	4	5	5	4	4	4	5	4	3	5	4	4	4	4	4
193	2.95833	1.6	2	3.25	3	2.5	3.4	3.6	2.5	64	4	5	4	3	2	3	3	4	3	1	1	4	4	3	4	3	3	3	3	4	4	3	3	1	3	3	3	2	4	4	5	3	1	1	3	3	1	3	2
194	3.45833	4	3	2.5	4.25	4	2.8	4.2	3.75	80	4	5	5	3	4	3	3	4	5	4	4	5	4	4	4	4	2	2	3	3	4	4	4	4	4	4	5	4	4	2	3	4	1	3	3	2	4	4	3
195	3.10833	3.6	3.25	4	3.75	2.25	2.6	2.8	3.75	48	4	4	4	3	3	4	5	5	4	4	2	2	2	3	4	3	2	3	3	1	4	2	1	3	3	3	5	4	3	4	4	4	4	3	3	4	3	3	4
196	3.63333	4.2	3	4.25	4.25	3.5	3.4	3.4	4.625	100	5	5	5	5	4	3	5	5	5	5	5	4	3	3	3	4	4	4	3	3	3	4	4	3	3	5	5	4	3	4	5	4	4	4	2	3	3	4	3
197	2.825	2.1	2.75	3	2.75	2.25	3	3.2	2.125	0	3	1	3	1	2	4	3	3	1	1	2	4	2	2	4	4	4	3	3	3	2	2	2	2	3	4	1	3	3	4	3	3	2	4	2	2	3	1	2
198	4.31667	4.1	4.5	4.75	3.75	4.5	3.4	5	4.75	100	5	5	5	5	4	5	5	5	5	5	4	5	5	5	5	5	3	3	4	3	4	5	4	5	4	4	4	2	5	5	5	5	4	5	4	4	5	4	4
199	3.38333	4.2	3.75	4	3.25	3.5	3.8	2	3.875	9	3	4	1	4	3	5	4	3	3	5	4	1	1	3	2	3	3	5	3	4	4	2	4	4	4	3	3	3	4	4	5	3	4	3	4	4	4	4	4
200	2.775	4.3	2.75	2.75	3	2.75	2.4	3	2	100	5	5	5	1	3	2	1	2	4	2	1	3	2	3	4	3	3	3	2	3	1	2	3	3	3	3	1	3	5	3	4	3	1	2	3	3	3	5	4
201	3.75833	3.4	3.25	4.5	3	3	3.8	5	4.625	18	2	4	3	5	5	4	4	4	5	5	5	5	5	5	5	5	4	4	4	4	3	4	3	1	4	2	4	4	2	5	5	4	4	3	4	3	3	3	4
202	4.03333	4.3	3.25	4.5	3.5	3.75	5	4.2	4.25	75	5	4	5	5	5	4	4	5	3	4	4	5	4	4	3	5	5	5	5	5	5	4	4	4	3	3	4	5	2	4	5	5	4	3	4	3	3	4	3
203	4.55833	3.4	4.75	4.5	5	3.5	4.8	4.8	4.5	36	3	4	4	4	4	5	5	4	5	4	5	5	5	5	4	5	4	5	5	5	5	5	4	3	2	5	5	5	5	5	5	4	4	5	4	5	5	4	4
204	2.61667	3.1	1.75	3.5	2.25	3	2.6	2.6	2.75	4	2	2	2	3	3	2	3	4	1	3	3	2	2	3	4	2	3	2	2	3	3	3	2	4	3	2	1	3	3	3	3	4	4	3	2	1	1	3	3
205	2.075	2.3	3	2	2.25	2	1.4	1.8	2.75	0	2	1	2	3	3	1	4	2	3	3	3	1	1	2	2	3	2	1	2	1	1	2	1	2	3	3	3	2	1	3	2	2	1	2	3	4	3	1	3
206	2.99167	3.6	2.5	3.5	3	3.75	2.6	2.6	4.125	100	5	5	5	4	4	5	3	5	4	4	4	3	3	2	2	3	4	4	3	1	1	3	4	4	4	2	3	3	4	3	4	4	3	3	2	2	3	4	3
207	2.65	2.4	3.5	2.75	2.5	2.75	2.4	2	3.375	12	4	2	3	4	3	2	3	4	4	4	3	2	2	2	3	1	3	1	3	2	3	3	3	2	3	3	2	2	3	3	3	4	1	3	4	3	4	2	4
208	4.34167	2.1	4.25	4.75	4.75	4.5	3.8	4	3.5	60	4	4	5	3	3	5	3	4	4	4	2	4	4	4	4	4	4	4	4	4	3	5	4	5	4	5	5	5	4	5	5	5	4	4	4	5	4	3	1
209	2.175	2.7	1.5	2.75	3.25	2.75	1.2	1.6	4	12	3	2	4	3	5	3	5	4	4	4	4	2	1	1	1	3	1	1	1	1	2	2	3	3	3	2	4	3	4	3	3	3	2	2	2	1	1	3	3
210	3.95833	2.4	3.5	4	5	4.25	4.2	2.8	3.25	0	1	1	1	3	3	4	3	3	4	3	3	3	4	3	1	3	4	4	3	5	5	4	4	5	4	5	5	5	5	4	4	4	4	4	4	3	3	2	2
211	4.2	3.9	3	4.25	4.5	4.25	4.2	5	2.75	8	4	2	2	3	3	3	3	1	2	3	4	5	5	5	5	5	4	4	5	4	4	5	4	4	4	5	4	5	4	4	4	5	4	3	3	3	3	4	5
212	2.75	1.9	3	2.25	3	3.25	2.4	2.6	2.25	48	4	4	4	3	2	1	2	3	1	2	4	3	2	2	2	4	4	2	1	1	4	4	3	3	3	2	3	3	4	3	3	2	1	2	3	4	3	1	3
213	2.81667	3.1	1.75	2	2.25	3.5	4.2	3.2	4.625	24	4	3	3	5	5	5	5	5	4	5	3	3	3	3	3	4	4	4	4	4	5	4	3	3	4	1	1	3	4	3	2	2	1	2	2	2	1	3	4
214	3.2	3.5	3	4.25	4.25	2.5	2.8	2.4	2.875	18	3	3	3	3	3	2	3	2	4	3	3	1	4	3	2	2	2	1	4	3	4	2	1	4	3	4	5	5	3	3	5	5	4	3	2	4	3	4	2
215	4.03333	2.9	4	4	4.5	4.5	3.6	3.6	3.75	100	5	5	5	3	4	5	4	2	5	3	4	4	4	5	2	3	3	5	4	4	2	5	5	4	4	4	4	5	5	3	5	4	4	4	4	4	4	2	4
216	2.51667	2	2.5	2.75	2.5	2.75	2.8	1.8	2.625	9	3	2	3	3	3	3	3	2	1	3	3	1	1	3	1	3	3	3	2	4	2	3	3	2	3	3	3	3	1	3	3	2	3	3	3	3	1	3	3
217	2.38333	1.9	2.25	3	2	2.25	2.8	2	2.625	6	2	2	3	3	2	3	3	1	3	4	2	3	2	3	1	1	3	3	3	1	4	2	1	3	3	3	1	2	2	4	3	3	2	1	3	2	3	1	3
218	3.425	2.6	3.25	4.5	2.5	3.5	3.8	3	3.375	9	1	4	3	4	3	3	3	3	4	4	3	3	3	2	2	5	3	5	3	4	4	3	4	4	3	3	2	3	2	5	5	4	4	1	3	5	4	3	3
219	2.58333	4	2	3	3	2.5	2.6	2.4	4.25	2	1	2	2	4	4	3	4	5	4	5	5	3	3	2	1	3	4	4	3	1	1	3	3	1	3	2	3	3	4	3	3	3	3	2	2	3	1	4	4
220	2.75833	4.6	2.5	2.75	3	3.5	3	1.8	2.75	4	2	3	1	3	1	3	4	3	3	4	1	1	1	2	2	3	3	4	3	4	1	3	3	4	4	4	3	3	2	3	4	2	2	3	3	3	1	5	5
221	3.36667	4.5	4.75	3.25	3	2	4.2	3	4.625	100	5	5	5	5	4	5	5	5	5	4	4	3	3	2	3	4	5	3	5	4	4	1	3	1	3	3	3	2	4	3	5	3	2	5	5	4	5	4	5
222	3.575	4.5	3.75	3	4	3.5	3.8	3.4	2.75	0	1	1	1	1	2	3	3	3	3	3	4	3	3	4	4	3	3	4	4	4	4	4	4	2	4	3	4	4	5	4	3	2	3	4	4	4	3	4	5
223	2.40833	2.7	3	2.5	2.5	2.25	2	2.2	3	48	4	4	4	4	1	3	3	3	4	2	4	2	2	2	2	3	1	3	2	1	3	3	1	3	2	3	3	2	2	3	2	3	2	3	3	3	3	2	2
224	4.73333	4.8	4.5	5	5	4.5	4.8	4.6	4.625	100	5	5	5	4	5	4	5	4	5	5	5	5	5	4	5	4	5	5	5	4	5	5	4	5	4	5	5	5	5	5	5	5	5	5	4	5	4	4	4
225	2.85833	3.1	2.25	3.75	3	2.75	2.6	2.8	2.125	60	3	5	5	3	3	1	2	1	3	3	1	4	3	3	3	1	3	3	4	2	1	3	2	3	3	2	4	3	3	4	3	4	4	2	2	2	3	3	1
226	2.58333	2.8	3	2.5	2.75	2.25	1.8	3.2	2.75	6	3	2	2	3	3	3	1	3	3	3	3	2	2	4	4	4	3	1	2	1	2	2	2	4	1	3	3	2	3	3	2	3	2	3	3	3	3	2	3
227	4.25833	4.5	4.75	4.75	3.75	3.5	3.8	5	2.5	100	5	5	5	1	3	1	3	3	2	3	4	5	5	5	5	5	4	3	4	4	4	5	3	3	3	4	3	3	5	5	5	5	4	4	5	5	5	5	5
228	4.35	4.5	3.75	4.5	4.75	4.5	4.6	4	3.125	45	5	4	3	4	3	3	3	2	4	2	4	4	4	3	5	4	4	5	4	5	5	5	4	4	5	5	5	5	4	5	5	4	4	4	3	3	5	5	4
229	2.6	2.6	3.25	1.75	2.5	3.5	2	2.6	2.375	8	2	3	2	2	1	3	3	1	4	3	2	2	2	3	2	4	3	1	3	1	2	3	3	4	4	4	2	2	2	2	2	2	1	3	3	4	3	3	1
230	2.95	4.5	2.75	3	3	2.75	3.6	2.6	3.125	6	2	2	3	3	3	3	4	3	4	2	3	2	3	2	3	3	3	4	4	3	4	2	3	3	3	3	2	3	4	3	4	3	2	1	3	4	3	4	4
231	3.30833	3.5	3.25	3.75	3.75	2.5	3.8	2.8	2.75	0	2	1	4	2	3	3	3	2	3	3	3	3	3	4	1	3	4	4	4	3	4	4	1	3	2	4	2	5	4	4	4	3	4	3	3	4	3	4	4
232	3.975	4.7	3.25	3.5	4.5	4	4.6	4	4	75	5	4	5	3	4	4	5	3	4	5	4	4	4	4	4	4	5	4	5	5	4	4	3	4	5	4	5	4	5	4	4	2	4	3	3	4	3	5	5
233	3.85833	3.2	4.25	3.25	4.25	4	4.6	2.8	4.375	60	5	4	4	5	4	4	3	5	5	4	5	4	3	4	2	1	4	4	5	5	5	4	4	4	4	5	4	4	4	3	4	4	2	4	5	4	4	4	3
234	2.55833	1.5	2.75	2.5	2.75	2.75	2.4	2.2	2.375	12	2	3	3	3	1	3	3	1	2	4	2	2	1	3	3	2	1	3	2	3	3	2	3	3	3	3	3	3	2	3	3	2	2	3	3	4	1	1	1
235	4.275	4.8	4	4	4.75	4.5	4	4.4	4.375	80	5	5	4	5	4	3	5	5	5	4	4	5	4	4	4	5	3	4	4	4	5	4	5	5	4	5	5	4	5	3	5	4	4	3	4	5	4	5	4
236	3.8	3.7	4	4.25	4	2.75	3.6	4.2	3.5	8	2	3	2	4	4	4	5	1	3	3	4	4	5	4	5	3	4	2	4	4	4	2	2	4	3	4	4	4	4	4	4	4	5	3	4	5	4	4	4
237	2.31667	2.5	2.75	1.75	2.25	1.75	2.6	2.8	2.375	6	1	3	3	2	4	2	1	3	4	2	1	3	3	2	3	3	2	3	2	3	3	1	2	3	1	2	2	2	3	2	2	2	1	2	3	3	3	3	4
238	2.49167	3.3	2	3.5	2	2.25	3.4	1.8	3.625	18	3	3	3	4	4	3	3	2	5	4	4	1	2	3	2	1	3	4	3	4	3	2	3	3	1	2	1	4	1	5	3	3	3	1	2	2	3	2	4
239	2.95833	1.2	3.25	4.75	2.75	2	2.2	2.8	1.75	0	1	1	1	1	3	2	2	2	2	1	1	4	4	2	3	1	1	3	3	1	3	1	3	1	3	2	5	2	2	5	5	5	4	3	3	3	4	1	1
240	4.3	3.7	4	4.5	4.5	5	3.8	4	3.75	12	3	3	2	4	4	2	4	4	4	4	4	4	4	4	3	5	4	4	3	4	4	5	5	5	5	5	4	4	5	5	5	4	4	4	5	4	3	4	3
241	2.54167	3.9	2.5	2.25	3	2.5	2	3	2.5	0	3	1	3	3	3	3	3	1	1	3	3	3	2	4	3	3	2	1	2	4	1	4	1	2	3	3	3	3	3	3	3	2	1	3	2	2	3	4	4
242	3.325	2.3	4	2.25	4.25	3.25	3	3.2	2.625	100	5	5	5	3	3	3	2	1	3	3	3	3	3	3	3	4	2	3	3	4	3	3	3	4	3	5	4	4	4	3	2	3	1	4	4	4	4	1	3
243	3.95	3.2	4.75	4.25	4	4.5	2.8	3.4	4.25	60	3	5	5	4	4	3	4	5	5	5	4	4	4	1	4	4	3	4	3	1	3	5	4	5	4	4	3	4	5	4	4	5	4	5	4	5	5	3	3
244	3.03333	2.6	2.75	2.75	3.25	4.25	3.6	1.6	4.25	6	2	2	3	4	5	4	4	4	5	4	4	1	1	2	2	2	3	4	4	3	4	4	4	5	4	3	3	4	3	2	2	5	2	3	3	3	2	2	1
245	2.66667	3.9	1.5	2.75	2	2.75	3.2	3.8	3.875	4	1	3	2	4	5	3	3	4	5	3	4	4	4	3	4	4	3	3	3	4	3	3	4	1	3	1	3	2	2	3	3	4	1	1	2	2	1	3	4
246	4.35833	4.5	4.75	4.75	4	3.25	4.4	5	4.625	36	4	4	3	5	5	3	5	4	5	5	5	5	5	5	5	5	4	4	4	5	5	3	3	4	3	4	5	4	3	5	5	5	4	5	5	5	4	5	4
247	3.98333	3.4	3.75	4.5	4.25	4	3.2	4.2	4.375	60	4	4	5	4	4	3	5	5	5	5	4	4	5	3	4	5	4	2	3	3	4	4	5	3	4	4	5	4	4	4	5	5	4	3	5	4	3	4	4
248	2.24167	2.3	2.25	2.75	2.25	2	2.2	2	2.5	2	1	2	2	1	3	2	3	3	2	3	3	2	2	1	2	3	2	2	4	1	2	1	2	3	2	3	1	3	2	3	3	3	2	3	2	2	2	3	3
249	3.76667	3.3	3.25	5	3.25	3.5	3.2	4.4	4.375	64	4	5	4	5	4	5	4	4	4	5	4	5	4	5	4	4	3	3	4	4	2	3	3	4	4	3	5	2	3	5	5	5	5	3	3	3	4	3	4
250	3.6	1.6	3.75	2.75	3.25	4.25	4	3.6	1.625	8	1	3	4	2	1	2	1	1	3	2	1	3	4	3	4	4	4	4	4	4	4	5	4	4	4	4	4	3	2	1	3	4	3	4	4	4	3	1	1
251	4.1	2.4	4.75	3.75	4.75	3.75	2.8	4.8	3	6	2	2	3	3	4	3	3	3	3	3	2	5	5	4	5	5	3	2	3	3	3	4	4	4	3	4	5	5	5	4	3	4	4	5	5	5	4	4	3
252	2.225	3.3	1.75	2	2.5	2.5	2.6	2	4.5	18	3	3	3	4	4	4	5	5	5	4	5	2	2	1	2	3	1	3	3	4	2	3	1	3	3	2	3	3	2	3	2	2	1	3	1	2	1	3	4
253	4.475	4.1	4	4.25	5	5	4.4	4.2	4.75	60	5	4	4	5	5	5	5	3	5	5	5	5	5	3	4	4	5	4	4	4	5	5	5	5	5	5	5	5	5	4	5	4	4	3	5	4	4	4	4
254	4.40833	3.4	4	4.5	4.75	5	4.8	3.4	2.875	60	5	4	4	3	3	3	1	3	4	3	3	2	4	4	3	4	5	5	5	5	4	5	5	5	5	5	5	4	5	4	5	5	4	4	4	4	4	3	3
255	3.71667	3.9	4.5	4.5	5	2.5	3	2.8	3.375	100	5	5	5	4	1	4	5	2	4	3	4	4	2	3	2	3	2	4	2	3	4	1	3	3	3	5	5	5	5	4	5	4	5	4	5	5	4	4	5
256	3.89167	4.2	3.75	3	4.25	3.75	4.4	4.2	4.125	100	5	5	5	4	5	3	5	5	4	4	3	5	5	3	4	4	5	5	4	4	4	4	3	4	4	4	4	5	4	3	2	4	3	4	3	4	4	4	5
257	2.78333	2.2	2.75	2.75	3.25	2.75	2	3.2	2.25	8	4	3	1	1	3	3	3	1	3	3	1	3	2	4	4	3	2	1	3	1	3	2	3	3	3	4	3	3	3	4	3	2	2	2	3	3	3	3	3
258	3.375	1.6	3.5	3.5	4.25	3	4	2	3	64	4	5	4	3	3	3	4	1	2	4	4	2	1	2	3	2	4	4	4	4	4	3	3	3	3	4	4	4	5	3	4	3	4	4	3	4	3	1	1
259	3.16667	2.9	2.5	2.25	3.75	3.5	3.8	3.2	4	48	4	4	4	3	4	5	4	4	4	4	4	3	2	4	2	5	3	5	4	3	4	4	4	3	3	4	3	4	4	3	2	2	2	3	2	3	2	2	1
260	2.53333	2.1	2.75	2	2.25	3	1.8	3.4	2.25	27	3	4	3	3	3	3	1	1	1	3	3	3	4	3	4	3	2	1	3	1	2	4	2	3	3	3	1	2	3	2	1	3	2	3	3	2	3	2	2
261	3.34167	2.2	2.5	2.25	4	4.5	2.4	4.4	4.875	24	4	3	3	5	4	5	5	5	5	5	5	5	4	5	4	4	3	2	3	2	2	5	5	4	4	4	4	4	4	3	3	2	1	1	2	3	4	3	2
262	3.38333	2.1	3.25	3.25	2.25	3.75	5	2.8	3.875	80	4	5	5	3	4	4	4	5	4	4	3	3	3	2	3	3	5	5	5	5	5	4	4	4	3	3	2	3	1	2	3	4	4	3	3	4	3	2	1
263	2.20833	3.1	2.25	2.25	2.25	2.5	2.2	1.8	4	16	2	3	4	3	4	3	4	4	5	5	4	1	2	1	2	3	3	3	1	1	3	4	2	1	3	3	3	1	2	3	2	3	1	2	2	1	4	2	2
264	2.85833	3	4	2	2.75	3	2.4	3	4	100	5	5	5	4	4	3	5	4	4	5	3	3	3	3	2	4	3	2	3	3	1	3	1	5	3	2	3	3	3	2	3	2	1	3	4	5	4	3	3
265	3.275	2.4	3.25	3.5	3.75	2.75	3.8	2.6	3.375	16	4	3	2	3	3	3	3	4	5	3	3	1	3	3	2	4	4	3	4	4	4	3	3	3	2	4	3	5	3	3	5	2	4	3	3	3	4	3	1
266	3.40833	2.4	2.5	4	4.25	4.5	2.4	2.8	4	6	3	2	2	4	5	4	4	3	4	4	4	3	3	1	4	3	1	3	3	3	2	5	5	5	3	4	4	5	4	3	5	4	4	1	3	3	3	3	1
267	3.4	3.6	2.5	4.75	3.5	3.25	3	3.4	4	6	3	2	2	4	3	3	4	5	4	5	4	3	4	3	4	3	2	3	3	4	3	3	3	3	4	3	5	4	2	4	5	5	5	3	2	2	3	4	4
268	3.525	2.4	3	3.25	4	2.5	4.2	4.2	3.375	60	4	4	5	4	3	3	4	3	4	5	1	4	4	4	4	5	4	4	4	4	5	3	1	3	3	4	4	4	4	4	5	2	2	3	3	3	3	1	2
269	2.25833	2.8	3.25	2	1.5	3	2.2	1.6	3.25	4	2	2	2	3	4	2	3	4	3	4	3	2	1	1	2	2	1	3	2	3	2	4	4	1	3	3	1	1	1	2	2	2	2	3	3	4	3	3	2
270	4.74167	4.6	4.75	4.75	4.75	5	4.8	4.4	4.875	100	5	5	5	5	5	5	5	5	5	5	4	4	5	5	3	5	4	5	5	5	5	5	5	5	5	5	4	5	5	5	5	5	4	5	4	5	5	4	5
271	4.65833	4.7	4.25	4.75	4.75	5	4.6	4.6	5	80	5	5	4	5	5	5	5	5	5	5	5	5	4	4	5	5	5	4	5	5	4	5	5	5	5	5	5	5	4	4	5	5	5	5	5	3	4	5	5
272	3.13333	2.9	3.5	2.25	4	2.25	2.8	4	3.875	48	4	4	4	4	4	3	5	1	5	4	5	4	4	4	4	4	2	3	3	3	3	1	2	3	3	4	4	3	5	3	3	2	1	3	3	4	4	4	3
273	3.04167	4.6	3.25	2.5	3.25	2.25	3.2	3.8	4.875	100	5	5	5	4	5	5	5	5	5	5	5	4	4	5	3	3	3	4	4	3	2	2	3	1	3	4	2	3	4	4	3	1	2	3	4	3	3	5	5
274	2.80833	4.6	3	3.25	3.5	1.5	2.2	3.4	2.125	12	3	3	2	1	1	2	3	1	3	3	3	4	3	1	4	5	1	2	2	3	3	1	1	2	2	3	3	3	5	3	3	4	3	3	3	3	3	4	4
275	4.18333	3.2	4	3.5	4.25	4.75	4.4	4.2	3.375	18	3	3	3	5	3	3	5	2	3	4	2	4	4	5	4	4	4	5	5	4	4	4	5	5	5	4	5	4	4	3	4	4	3	4	4	4	4	4	3
276	4.41667	3.8	3.75	4.75	5	4	4.6	4.4	4.75	12	4	2	3	5	5	5	4	4	5	5	5	5	5	4	4	4	4	5	5	4	5	4	4	4	4	5	5	5	5	5	5	5	4	4	4	3	4	5	4
277	2.36667	4	2.5	3.25	2.25	2	2.6	1.6	2.25	24	4	3	3	3	1	1	3	2	4	3	1	1	2	1	2	2	3	3	2	3	2	2	1	2	3	4	3	1	1	4	3	3	3	2	3	2	3	4	3
278	3.88333	4.6	3	4.25	4.5	3.75	3.6	4.2	3.75	64	4	5	4	4	2	5	3	5	3	4	4	5	4	4	4	4	4	3	4	3	4	3	4	4	4	4	5	4	5	4	4	5	4	4	3	4	1	4	5
279	2.90833	3	3	2.5	2.25	3.5	3.2	3	3.375	100	5	5	5	4	1	3	4	3	4	5	3	3	2	3	3	4	3	4	3	3	3	4	4	3	3	2	3	2	2	2	3	3	2	3	3	3	3	4	4
280	4.35833	4.1	4.25	4.5	4.5	3.5	4.4	5	4.25	60	4	4	5	4	5	4	5	4	4	4	4	5	5	5	5	5	4	4	5	5	4	4	3	3	4	4	5	5	4	4	5	4	5	4	5	4	4	4	5
281	4.4	4.1	4.5	4.5	4.25	4.75	4.2	4.2	2.25	60	4	4	5	2	2	2	2	1	2	3	4	4	5	4	3	5	4	3	4	5	5	5	5	4	5	4	4	4	5	4	5	5	4	4	5	5	4	4	4
282	3.01667	2.4	2.25	2.25	3.5	3.5	2.2	4.4	3.5	0	2	1	3	3	4	5	4	3	2	4	3	4	4	4	5	5	3	1	2	2	3	4	4	3	3	4	3	4	3	3	2	3	1	3	3	2	1	3	2
283	2.475	3.1	3	3.25	2.25	2.75	1.6	2	2.5	32	4	3	4	2	3	3	3	3	1	3	2	2	1	3	2	2	4	1	1	1	1	3	3	3	2	1	2	3	3	3	4	4	2	3	3	3	3	4	4
284	3.16667	2.3	2.5	2.75	3.5	4.25	3	3	1.75	0	1	1	4	1	2	1	1	2	4	1	2	4	3	4	1	3	4	3	3	3	2	3	4	5	5	4	3	4	3	3	1	4	3	1	3	3	3	3	2
285	3.93333	3.8	4.25	3.5	3.25	4	4	4.6	4.75	64	4	5	4	4	5	4	5	5	5	5	5	5	5	4	5	4	4	4	4	4	4	5	4	4	3	4	2	4	3	4	4	3	3	3	5	5	4	4	3
286	4.16667	2.6	4.5	4.25	4	4.25	3.6	4.4	3	60	4	4	5	3	3	3	3	4	3	2	3	4	5	4	5	4	3	3	4	4	4	5	4	4	4	3	4	4	5	4	5	4	4	5	4	4	5	2	3
287	3.69167	2.2	3.25	2.25	5	4.25	3.8	3.6	2.625	36	4	4	3	3	3	3	2	3	1	3	3	3	4	4	3	4	4	4	3	4	4	4	4	5	4	5	5	5	5	3	3	2	1	4	3	4	2	2	3
288	2.91667	1.8	2	2.5	3.5	2.5	3.4	3.6	3.5	9	3	2	3	3	4	3	2	4	5	3	4	4	3	3	5	3	3	4	3	4	3	3	2	3	2	3	3	3	5	3	2	2	3	2	3	1	2	1	3
289	3.1	3.1	3.25	3.5	3.5	2.75	2.4	3.2	2.125	4	1	2	4	1	3	3	3	1	3	1	2	3	3	2	3	5	2	3	2	3	2	3	2	3	3	2	4	5	3	3	5	2	4	3	3	3	4	3	3
290	2.64167	1.7	4	3.5	2	2.75	1.8	1.8	3.375	45	3	4	5	3	4	3	3	3	3	4	4	2	2	2	1	2	1	1	1	3	3	3	2	3	3	3	2	1	2	4	3	4	3	4	4	4	4	2	2
291	4.15	1.8	3.5	4.5	4	4.5	3.8	4.6	2.25	36	4	4	3	1	2	3	2	3	1	3	3	5	3	5	5	5	3	4	4	4	4	5	4	4	5	3	4	4	5	5	5	4	4	3	4	4	3	1	2
292	3.30833	2.1	3.25	2.75	3.25	4	3.8	2.8	3.25	36	3	5	3	3	4	2	4	3	2	4	4	3	2	3	2	4	5	3	4	4	3	4	4	4	4	4	4	3	2	3	4	2	2	3	3	4	3	2	2
293	2.45	3	3.5	2.25	2.25	2.5	2.2	2	2.75	12	3	3	2	1	3	3	3	3	4	1	4	1	2	3	1	3	3	3	1	2	2	1	3	3	3	2	1	3	3	2	2	4	1	4	3	4	3	4	2
294	4.45	3.2	4.75	4.5	5	4.25	4.6	3.6	4.125	80	4	5	5	4	4	5	4	3	5	4	4	4	4	4	3	3	5	5	4	4	5	4	5	4	4	5	5	5	5	5	4	5	4	5	4	5	5	4	3
295	2.78333	3.7	3	3	3.25	2.25	2.4	2.8	2.75	2	2	2	1	3	2	3	3	1	4	2	4	3	2	2	3	4	2	2	2	3	3	1	2	3	3	2	5	3	3	3	2	4	3	2	4	2	4	4	3
296	3.45833	3.1	3.75	3.5	3	3.5	3	4	4	24	4	3	3	3	4	5	4	3	5	4	4	4	5	3	4	4	3	3	2	3	4	4	3	3	4	4	4	2	2	4	4	3	3	3	4	4	4	3	2
297	2.59167	2.8	3	2.5	2.75	2.5	2.8	2	3.25	24	4	3	3	3	3	4	3	3	3	4	3	1	2	2	2	3	3	4	2	3	2	1	3	3	3	4	1	2	4	3	3	2	2	2	3	3	4	4	3
298	4.55833	4.3	4.75	4.75	5	4.25	4.4	4.2	4.125	24	3	3	4	5	5	5	4	3	4	4	3	4	4	3	5	5	4	5	5	4	4	4	5	4	4	5	5	5	5	5	5	5	4	5	4	5	5	4	4
299	2.99167	3.2	2.25	3	2.5	3	3.6	3.6	2.125	36	3	4	4	2	1	3	2	2	3	3	1	3	4	4	3	4	2	3	5	3	5	3	3	3	3	3	2	3	2	3	3	4	2	2	1	3	3	3	3
300	3.76667	3.1	4	3	4.75	2.25	4.6	4	4.125	80	4	5	5	4	4	3	5	5	4	4	4	4	4	3	5	4	5	4	4	5	5	3	3	1	2	5	5	4	5	3	2	4	3	4	4	4	4	3	2
301	3.025	2.6	3.25	3.75	3.25	2.5	3	2.4	2.625	2	1	2	2	3	3	2	1	3	4	3	2	3	2	4	2	1	3	3	3	4	2	2	2	3	3	4	3	3	3	3	5	4	3	4	3	3	3	2	1
302	3.55	3.4	3.25	4.5	3.25	3.5	2.6	4.2	3.125	16	4	2	4	3	3	1	4	3	3	4	4	4	4	4	5	4	3	3	3	3	1	4	3	3	4	3	2	3	5	5	5	4	4	4	3	3	3	4	3
303	4.36667	4.3	4.75	4.75	4.25	4.25	4.6	3.6	4.75	40	4	3	5	5	5	5	5	5	5	4	4	4	3	4	4	3	4	5	5	5	4	4	4	4	5	5	5	4	3	5	5	4	5	5	4	5	5	4	5
304	3.86667	4.9	3.5	4	3.5	4	4.8	3.4	2.875	48	4	4	4	3	3	3	3	2	3	3	3	4	4	4	2	3	5	5	5	4	5	3	4	4	5	4	4	3	3	4	4	4	4	4	3	4	3	5	5
305	3.30833	3.7	2	4	3.25	4	2.8	3.8	5	0	2	1	3	5	5	5	5	5	5	5	5	4	4	3	3	5	3	3	4	2	2	3	4	4	5	2	3	4	4	4	4	4	4	2	2	1	3	4	3
306	2.375	1.8	2.5	3.75	1.75	2.25	2.6	1.4	2.875	4	2	3	1	3	4	3	3	3	1	3	3	1	1	2	1	2	4	3	1	2	3	2	1	3	3	2	1	2	2	3	4	4	4	3	2	3	2	2	1
307	4.20833	4	4	3.25	4.75	4.25	4.4	4.6	2.625	24	4	3	3	3	3	3	1	2	3	3	3	5	4	4	5	5	5	4	4	4	5	4	5	4	4	5	5	4	5	4	5	3	1	4	4	4	4	3	4
308	2.925	2.3	3	3	2.75	4	2	2.8	3.125	24	2	4	4	3	4	3	3	3	3	3	3	3	2	3	2	4	3	2	2	1	2	4	4	4	4	3	3	3	2	3	2	4	3	3	3	4	2	2	4
309	3.36667	3	2.75	4	3.75	2.5	4	3.2	3.75	48	4	5	3	4	4	4	3	4	5	3	3	3	3	2	5	3	4	4	4	4	4	3	3	1	3	4	3	4	4	4	4	4	4	1	2	4	4	1	4
310	4.60833	4.4	4.75	4.25	4.25	5	4.6	4.8	3.75	45	3	4	5	5	4	4	3	3	4	4	3	5	5	4	5	5	5	4	5	5	4	5	5	5	5	4	4	4	5	4	5	4	4	5	5	4	5	4	5
311	4.25	2.2	4.75	3.5	5	3.25	4.4	4.6	4.375	80	4	5	5	4	4	4	5	4	5	4	5	5	5	4	4	5	4	5	5	4	4	3	3	4	3	5	5	5	5	4	4	3	3	5	5	5	4	2	2
312	2.63333	2.8	3.75	2.5	3.5	2.25	1.8	2	1.625	6	1	3	3	1	2	1	1	3	2	2	1	1	3	3	1	2	3	1	1	1	3	3	1	3	2	4	4	3	3	2	4	3	1	4	3	4	4	3	1
313	4.40833	4.6	4	4.75	5	4.5	4.2	4	3.25	27	3	4	3	4	3	3	3	3	3	3	4	4	4	4	4	4	4	4	4	5	4	4	4	5	5	5	5	5	5	5	5	5	4	3	4	4	5	4	5
314	4.53333	4.5	4.25	4.5	4.75	4.5	4.4	4.8	4.875	80	5	5	4	4	5	5	5	5	5	5	5	5	5	5	4	5	4	5	5	4	4	5	4	5	4	5	5	5	4	4	5	4	5	4	4	4	5	4	4
315	3.46667	4.4	3.75	5	3	2.25	2.4	4.4	3.25	75	5	4	5	4	4	4	3	4	1	3	3	5	4	4	4	5	3	2	3	1	3	2	1	3	3	4	1	4	3	5	5	5	5	3	5	3	4	4	5
316	2.85	1.6	2.25	3	3.25	3	3.2	2.4	4.875	75	5	4	5	5	5	5	5	5	5	5	4	2	3	1	3	3	4	1	3	4	4	3	3	4	2	3	3	3	4	3	3	4	2	3	2	1	3	2	1
317	4.25	4.7	4	4.75	4.75	4	3.6	4.4	4.625	32	4	3	4	4	4	5	5	5	5	4	5	4	5	5	4	4	3	4	4	3	4	4	5	3	4	5	5	5	4	5	5	5	4	4	4	4	4	5	4
318	3.325	4.7	3.5	2.5	3.5	3.25	3.8	3.4	3.625	18	3	3	3	4	3	4	4	3	5	3	3	3	4	4	4	2	3	5	3	4	4	3	2	3	5	4	3	3	4	3	3	3	1	3	3	4	4	4	5
319	4.65833	4.4	4.75	4.25	5	4.75	4.8	4.4	4.875	60	4	4	5	4	5	5	5	5	5	5	5	4	4	5	4	5	4	5	5	5	5	5	5	4	5	5	5	5	5	4	5	4	4	5	5	4	5	5	4
320	3.01667	2.9	3	3.5	2.75	2.25	4	2.6	4.75	6	1	3	3	5	4	4	5	5	5	5	5	3	2	4	1	3	4	4	4	4	4	1	3	2	3	3	2	3	3	4	3	4	3	3	3	3	3	3	2
321	2.64167	3.7	2.75	2.5	3.25	2.75	2	2.6	2.875	0	3	1	3	2	2	2	5	3	3	3	3	4	3	2	3	1	2	2	2	3	1	2	3	3	3	3	4	3	3	3	2	3	2	3	2	3	3	4	4
322	3.13333	4.1	2.5	2.75	3.5	3.25	3.2	3.6	4.875	27	3	4	3	5	5	5	5	5	5	5	4	4	3	4	4	3	4	3	4	3	2	4	3	3	3	4	3	4	3	3	4	3	1	2	3	2	3	4	3
323	3.36667	2.4	2.75	3.5	4.5	4.25	2.2	3	3.875	80	5	5	4	4	4	3	4	4	5	4	3	4	2	2	4	3	3	3	3	1	1	4	4	4	5	4	5	4	5	3	4	4	3	3	4	2	2	1	3
324	3.01667	3.6	3.25	2.5	2.75	3	4.4	2.2	4.875	48	4	4	4	5	4	5	5	5	5	5	5	3	3	2	2	1	4	4	4	5	5	3	3	3	3	2	2	3	4	2	3	3	2	4	3	2	4	3	4
325	4.36667	3.8	4.75	4.25	4.75	4.25	4.2	4	2.75	24	4	4	2	3	3	3	1	3	3	3	3	4	4	4	4	4	5	3	4	4	5	5	4	4	4	5	4	5	5	4	5	4	4	5	4	5	5	4	4
326	2.73333	2.2	2.25	2	3.5	3.25	3.2	2.2	3.375	3	3	2	1	4	3	4	2	3	3	4	4	1	1	3	2	4	2	4	3	3	4	4	3	3	3	4	3	4	3	3	2	2	1	1	3	2	3	3	1
327	2.83333	1.7	2	3.5	4.25	3.25	2	2	3.625	64	4	5	4	4	4	4	4	4	3	3	3	3	2	1	1	3	2	2	2	1	3	3	3	3	4	4	4	5	4	4	4	4	2	2	3	1	2	2	3
328	3.98333	3.2	4.5	4.5	4.75	3.75	2.2	4.2	3.5	64	4	5	4	4	4	4	3	3	4	1	5	4	5	4	5	3	2	3	3	2	1	4	4	3	4	5	5	4	5	4	5	5	4	5	4	5	4	2	3
329	3.99167	4.2	3	4.5	5	4.25	4.6	2.6	4.125	36	3	4	4	4	4	4	5	4	4	4	4	2	3	3	2	3	5	5	4	5	4	4	4	4	5	5	5	5	5	5	4	5	4	5	3	1	3	5	5
330	3.25	3.9	2.5	2.5	3.25	4.25	4.6	2.4	4.5	40	4	3	5	4	5	4	5	5	4	5	4	2	2	3	3	2	5	5	4	4	5	5	5	4	3	4	3	3	3	3	3	3	1	2	2	3	3	4	3
331	2.79167	1.9	2.75	2.75	2.75	2.5	2.8	3.2	2.625	18	3	3	3	3	2	3	3	1	4	2	3	3	3	3	3	4	3	4	4	2	1	2	3	3	2	3	2	3	3	3	5	2	1	3	3	2	3	1	2
332	2.66667	3.8	2.75	2.5	3.5	2.25	3	2	3.875	18	3	3	3	4	4	5	5	3	3	4	3	1	2	2	3	2	1	4	3	3	4	3	2	2	2	3	4	3	4	3	3	2	2	2	3	3	3	5	4
333	3.60833	4.4	3	4.25	3	4	4	3.4	4.125	48	4	4	4	5	4	3	4	4	5	4	4	4	3	4	4	2	4	4	4	4	4	4	4	3	5	3	3	2	4	4	5	4	4	3	3	3	3	5	4
334	3.95	2.8	4.5	5	3.25	3.75	3.4	3.8	5	6	3	2	2	5	5	5	5	5	5	5	5	4	3	4	5	3	3	3	3	4	4	3	4	4	4	3	4	3	3	5	5	5	5	5	4	5	4	4	3
335	3.06667	3.7	3.25	4.5	3.75	2.5	2.6	1.8	4.625	48	4	4	4	5	4	4	4	5	5	5	5	2	1	2	1	3	4	3	3	1	2	2	3	3	2	4	4	3	4	4	5	4	5	2	3	4	4	3	4
336	4.15	2	3.75	4.75	4.5	3.5	4	4.4	4.25	48	4	4	4	4	4	4	5	4	5	4	4	5	4	5	4	4	4	5	3	4	4	3	4	3	4	5	4	5	4	5	5	4	5	4	3	4	4	1	3
337	3.81667	3.6	4	4	4.25	2.25	4.2	4.2	4.25	18	3	3	3	4	4	4	4	5	5	4	4	4	4	4	4	5	4	4	4	4	5	2	1	3	3	4	4	4	5	5	4	3	4	4	4	4	4	3	2
338	4.625	3.2	5	4.25	4.75	4.75	4.8	4.2	4.75	48	4	4	4	4	4	5	5	5	5	5	5	4	4	5	4	4	5	4	5	5	5	5	4	5	5	5	4	5	5	4	5	4	4	5	5	5	5	3	4
339	3.73333	3.8	5	3	3.75	3.25	3.8	3.6	4.5	80	5	5	4	4	4	5	5	4	5	4	5	4	3	3	4	4	4	4	3	4	4	2	3	4	4	4	3	4	4	3	2	4	3	5	5	5	5	4	3
340	4.69167	4.3	4.25	4.75	4.75	5	4.8	4.6	4.75	100	5	5	5	4	5	4	5	5	5	5	5	5	5	5	4	4	5	4	5	5	5	5	5	5	5	5	5	4	5	4	5	5	5	5	4	4	4	5	3
341	3.15	2.5	4.25	3.5	2.75	2	3.2	3.2	3.125	9	3	2	3	3	3	3	4	3	3	4	2	3	4	2	3	4	3	4	3	4	2	1	2	3	2	4	3	1	3	3	3	4	4	5	4	4	4	2	1
342	3.225	2.8	3	3.25	4	3.5	1.8	3.8	2.5	6	1	4	2	3	3	3	3	1	1	3	3	4	4	5	3	3	2	2	3	1	1	4	3	3	4	4	4	4	4	4	4	2	3	2	3	4	3	3	3
343	2.18333	1.9	2.25	1.5	3.5	2.25	2	1.6	3.375	0	2	1	3	3	1	3	4	4	4	4	4	1	2	1	2	2	3	1	3	1	2	3	3	1	2	4	3	4	3	2	2	1	1	3	2	3	1	3	1
344	3.23333	2.4	3.25	3.25	3.75	2.75	3.8	2.6	2.375	12	2	3	3	1	2	2	3	3	3	3	2	2	2	3	3	3	4	4	4	3	4	3	2	3	3	4	4	4	3	4	5	2	2	3	3	3	4	1	1
345	3.075	2.3	3.75	4	2.25	3.25	2.8	2.4	4.5	64	4	5	4	3	4	5	5	5	4	5	5	2	2	3	3	2	3	2	3	3	3	4	4	3	2	1	1	4	3	3	4	4	5	3	4	4	4	2	3
346	4.575	2.7	4.25	4	5	5	4.4	4.8	4.625	80	4	5	5	5	4	5	5	4	5	5	4	5	5	5	5	4	3	5	5	4	5	5	5	5	5	5	5	5	5	4	4	4	4	4	4	5	4	2	3
347	4.48333	4.5	4.25	4.25	4.25	4.75	4.8	4.6	4.75	60	4	4	5	5	5	5	5	5	4	4	5	4	5	5	4	5	5	5	4	5	5	5	5	4	5	4	5	3	5	4	5	4	4	5	5	3	4	4	4
348	3.425	4.2	2.25	3	3.75	3.75	3.8	4	2.625	32	4	3	4	3	3	3	3	3	1	1	4	3	4	5	4	4	5	3	4	3	4	4	4	3	4	4	3	4	4	3	3	4	2	2	3	1	3	4	4
349	3.775	3.1	4.25	4.75	4.75	2.5	3.8	2.6	4.125	9	3	2	3	4	3	3	5	4	5	4	5	2	2	3	3	3	3	4	4	4	4	2	3	3	2	4	5	5	5	5	5	5	4	4	4	4	5	1	2
350	3.28333	2.6	2.5	3.25	4.5	2.25	3	4.2	4	18	3	4	2	4	4	3	5	4	4	3	5	4	4	5	4	4	3	4	3	1	4	2	1	3	3	5	3	5	5	4	3	3	3	3	1	3	3	3	3
351	2.89167	2.4	3	2.75	3.75	2.25	2.6	3	3.75	64	4	5	4	3	4	5	4	3	4	4	3	1	3	3	4	4	1	3	2	3	4	3	2	1	3	4	4	4	3	4	4	1	2	3	3	3	3	3	3
352	2.38333	2.3	3	1.75	3	1.75	2.6	2.2	3	8	2	3	2	2	3	3	3	2	3	4	4	3	2	2	3	1	2	3	3	3	2	1	3	1	2	3	4	2	3	2	1	3	1	3	4	2	3	2	3
353	3.1	1.9	4.25	2.25	3	2.5	2.8	3.8	3.75	64	4	5	4	4	3	3	5	3	4	4	4	4	3	3	5	4	2	1	3	4	4	3	4	1	2	3	3	3	3	3	3	2	1	4	5	4	4	1	2
354	3.13333	3.9	3.75	3	4	2.25	3.8	2	2.625	64	4	5	4	3	3	3	2	2	1	4	3	2	1	4	1	2	4	3	4	4	4	1	3	2	3	4	4	4	4	3	3	3	3	5	3	3	4	4	4
355	4.64167	4.6	4.5	5	4.75	4	4.8	4.8	4.625	60	5	4	4	4	5	5	4	5	5	4	5	5	5	5	5	4	5	5	4	5	5	4	4	4	4	4	5	5	5	5	5	5	5	5	4	4	5	5	5
356	4.45	4.2	4.5	4.75	4.75	4.5	4.6	3.6	3.5	100	5	5	5	3	4	3	4	4	4	3	3	4	4	3	4	3	5	4	5	4	5	4	5	4	5	5	4	5	5	5	5	5	4	4	4	5	5	4	3
357	2.46667	4.6	3	2.25	3.25	2.5	2.4	1.4	4.375	18	3	3	3	4	4	5	5	4	4	4	5	1	1	1	3	1	2	3	2	3	2	3	2	3	2	3	4	4	2	3	1	3	2	3	3	3	3	5	4
358	4.1	4.4	3.5	3.75	4.25	4.5	3.8	4.8	4.5	75	5	4	5	5	5	5	4	4	4	5	4	5	5	4	5	5	4	4	4	3	4	4	5	4	5	4	5	4	4	3	5	3	4	3	3	4	4	4	5
359	3.35	2.8	2.75	3.75	3.25	3.75	3	3.6	2.5	60	4	4	5	1	3	3	2	1	3	3	4	3	4	3	3	5	3	2	3	4	3	4	3	4	4	3	3	3	4	3	4	4	4	2	3	3	3	2	3
360	3.14167	2.1	2.5	4	3.75	2	3.4	3.2	4	9	3	2	3	4	4	3	4	5	4	4	4	3	4	3	3	3	3	4	3	3	4	1	1	3	3	5	4	3	3	4	4	4	4	2	2	3	3	1	2
361	3.01667	3.7	3.25	2.5	2.75	2	3.6	4	3.625	0	3	1	2	3	4	4	3	5	4	3	3	4	4	3	5	4	4	3	4	4	3	1	1	3	3	2	3	4	2	4	3	2	1	3	4	3	3	3	3
362	4.50833	4.7	3.75	5	3.5	5	5	4.8	4.5	100	5	5	5	4	4	4	5	4	5	5	5	5	4	5	5	5	5	5	5	5	5	5	5	5	5	3	3	4	4	5	5	5	5	4	5	2	4	5	5
363	2.725	2.7	2.25	3	3.5	3	2.6	2	2.625	36	3	4	4	3	3	3	2	1	4	3	2	2	2	1	2	3	3	3	2	2	3	3	3	3	3	3	4	3	4	3	3	3	3	1	3	3	2	2	1
364	4.14167	4.3	4.5	4.25	4.5	4	2.8	4.8	4.25	80	5	5	4	4	4	4	4	5	5	4	4	5	5	5	4	5	3	3	3	4	1	5	3	5	3	4	4	5	5	4	5	4	4	5	4	5	4	5	3
365	3.66667	4.2	2.75	5	4.25	3	3.8	3.2	4.125	60	4	4	5	5	3	4	5	5	4	3	4	3	2	3	4	4	4	4	5	2	4	3	3	3	3	4	4	4	5	5	5	5	5	3	3	2	3	3	5
366	3.41667	4.2	4	3	3.5	3	3.2	3.8	2.875	0	3	1	3	3	3	2	3	3	3	4	2	4	4	3	4	4	4	3	3	2	4	3	3	1	5	4	3	3	4	3	3	3	3	4	4	5	3	4	4
367	2.75833	2.1	2.5	3.5	3.25	2.5	3	1.8	2.75	12	2	4	2	3	2	3	3	3	3	4	1	1	2	1	2	3	3	3	3	3	3	3	2	3	2	4	2	3	4	3	4	3	4	3	2	2	3	3	1
368	3.925	4.1	4.25	3.25	4	4.25	4.6	3.2	3.125	100	5	5	5	3	4	4	1	4	4	3	2	3	3	3	4	3	5	4	5	4	5	5	4	4	4	4	3	4	5	3	4	4	2	4	4	5	4	4	5
369	4.3	4.2	4	3.75	4.75	4.5	4.4	4.4	2.125	18	2	4	3	2	2	3	1	3	3	1	2	3	5	5	5	4	5	4	4	5	4	5	4	4	5	5	5	4	5	3	4	4	4	5	3	4	4	4	5
370	3.83333	3.5	4.5	3.5	3	4	3.6	4.4	4.5	9	3	2	3	4	4	4	5	5	5	4	5	5	5	3	5	4	4	3	4	3	4	4	5	3	4	2	3	2	5	4	4	3	3	4	5	4	5	3	3
371	4.11667	2.3	4.5	4	4	4	4.6	3.6	3.375	6	3	2	2	1	4	3	4	4	3	4	4	3	3	4	5	3	5	5	4	4	5	4	4	4	4	3	4	4	5	4	4	4	4	5	4	5	4	1	3
372	4.00833	3.2	3.75	4	4.25	3.25	4.6	4.2	4.5	12	3	2	4	4	5	4	5	4	4	5	5	4	4	3	5	5	4	5	5	4	5	3	4	3	3	4	5	3	5	4	3	5	4	3	4	4	4	3	4
373	3.03333	2.1	2.5	4	3	2.5	2.4	3.8	2.75	18	3	3	3	2	3	4	3	3	2	3	2	4	4	4	4	3	2	1	2	3	4	1	3	3	3	3	3	2	4	4	5	4	3	3	3	1	3	1	1
374	4.35	3.6	4.75	3.25	4.5	4	4.8	4.8	3.75	80	5	5	4	4	5	3	5	3	3	4	3	5	5	5	5	4	5	5	5	4	5	4	5	3	4	4	5	4	5	3	4	3	3	5	5	5	4	2	5
375	3.31667	3.1	2.75	3	4	2.75	3.6	3.8	2.25	27	3	4	3	2	3	2	3	1	3	2	2	4	4	3	4	4	4	3	4	3	4	1	3	4	3	4	4	4	4	3	3	4	2	3	3	2	3	3	4
376	3.21667	3.7	1.75	3.5	3.75	4.5	3.6	2.2	4.5	100	5	5	5	4	5	4	4	5	5	5	4	1	3	3	1	3	4	3	4	3	4	4	5	4	5	4	3	4	4	4	3	3	4	1	3	2	1	4	4
377	2.46667	2.5	3	2.75	2.75	2.5	2.4	1.4	2.25	0	1	1	2	3	3	3	1	2	2	2	2	1	1	2	2	1	3	3	3	1	2	3	1	3	3	3	3	3	2	3	4	2	2	3	3	3	3	1	3
378	4.875	4.2	5	5	4.75	4.5	5	5	3.375	100	5	5	5	2	2	4	3	4	5	3	4	5	5	5	5	5	5	5	5	5	5	5	5	4	4	5	4	5	5	5	5	5	5	5	5	5	5	4	5
379	3.70833	4.3	2.5	5	4.25	4.5	3.4	2.6	2.875	60	5	4	4	3	4	4	2	3	3	2	2	2	2	3	4	2	4	3	4	3	3	5	5	4	4	4	4	4	5	5	5	5	5	1	3	3	3	4	4
380	2.74167	3	3	3	3	2.25	2.8	2.4	2.5	4	2	2	2	3	2	3	2	1	4	3	2	3	2	3	1	3	3	2	3	3	3	2	1	3	3	3	2	3	4	3	3	3	3	4	2	4	2	3	3
381	2.98333	2.3	2.5	3.25	4	2.75	2.8	2.6	4.75	75	5	4	5	4	5	5	5	5	5	5	4	1	3	3	2	4	3	3	1	3	4	3	3	2	3	5	4	4	3	3	4	4	2	1	3	3	3	3	3
382	4.68333	4.8	4.25	4.75	4.75	4.75	4.8	4.8	4.5	40	4	3	5	4	3	5	5	5	5	5	4	5	5	5	4	5	5	5	5	5	4	4	5	5	5	5	5	4	5	5	5	4	5	5	4	4	4	5	5
383	2.45833	3.3	2	2.75	3.5	2.5	2	2	4.5	60	4	4	5	5	4	5	4	4	4	5	5	2	2	1	3	2	1	2	3	2	2	2	2	3	3	4	5	3	2	3	3	3	2	1	1	3	3	4	2
384	3.2	2.3	4.25	2.75	3.75	3.25	2.8	2.4	3.75	64	4	5	4	3	4	4	3	3	5	4	4	2	3	2	1	4	3	3	3	1	4	3	3	3	4	3	4	3	5	3	3	2	3	4	4	4	5	1	2
385	2.91667	4.2	3.5	3.25	2.25	1.5	2.6	4.4	2	12	2	3	3	3	2	1	2	2	1	2	3	4	5	4	4	5	1	4	2	4	2	1	1	2	2	3	1	4	1	4	3	3	3	3	4	4	3	4	4
386	2.75833	1.9	2.5	2.25	4.5	2.5	2.6	2.2	3.25	6	1	3	3	3	3	3	3	5	4	2	3	2	2	3	2	2	3	1	3	3	3	3	1	3	3	4	5	5	4	2	3	3	1	3	3	2	2	1	1
387	4.26667	4.7	4.5	3.75	4.5	4.25	4.4	4.2	4	15	1	4	5	4	5	3	3	4	5	5	3	4	5	3	5	4	4	5	4	4	5	4	5	4	4	5	4	4	5	4	4	3	4	5	4	5	4	4	5
388	3.90833	4.7	2.5	4.25	4.75	4.75	3.2	4	3	36	3	5	3	3	3	3	3	3	3	3	3	3	4	4	4	5	3	3	3	4	3	5	4	5	5	5	5	5	4	4	5	4	4	3	3	2	2	4	5
389	2.69167	1.6	2.5	2.5	3.25	2.5	1.6	3.8	2.125	48	4	4	4	1	3	1	3	1	1	3	4	4	3	4	4	4	3	1	2	1	1	2	4	2	2	4	4	3	2	2	4	3	1	3	3	1	3	1	1
390	3.7	3.2	3.75	3.25	4	3	3.8	4.4	3.625	2	1	2	2	4	4	3	3	3	4	4	4	4	5	5	3	5	4	5	4	4	2	3	3	3	3	4	5	4	3	3	3	3	4	3	4	4	4	3	4
391	3.85	2.1	4	4.5	4	3	4.4	3.2	4.25	36	4	4	3	5	4	4	4	4	5	4	4	4	4	3	2	3	4	5	4	4	5	1	4	4	3	3	4	4	5	4	5	4	5	4	4	4	4	2	3
392	3.6	3.3	3.75	4.25	3	4	4	2.6	4.625	80	4	5	5	4	4	5	5	5	4	5	5	3	2	3	2	3	4	4	4	4	4	4	5	3	4	3	2	3	4	4	5	4	4	3	3	4	5	3	3
393	4.1	2.3	4.25	4.75	3.5	4.5	3.8	3.8	3.5	24	4	3	3	3	3	4	4	4	3	3	4	4	4	3	3	5	3	3	4	5	4	5	5	4	4	3	3	4	4	5	5	5	4	5	4	4	4	1	3
394	3.05	2.5	3.25	2.5	3.5	2.25	3.8	3	2.5	6	1	3	3	1	1	3	2	3	3	3	4	2	3	4	4	2	3	3	4	5	4	1	3	3	2	3	3	5	3	3	3	3	1	3	3	4	3	3	1
395	3.575	4.4	3.5	3	4	2.75	4.4	3.8	2.75	0	4	1	4	3	3	3	3	1	3	3	3	4	3	4	3	5	4	5	5	4	4	2	3	3	3	4	4	4	4	2	2	4	4	4	4	3	3	4	5
396	2.31667	2.4	2.25	2.25	2	2	2.6	2.8	2.875	0	3	1	4	3	4	3	3	3	1	3	3	2	2	4	3	3	3	3	3	3	1	2	1	2	3	1	3	2	2	3	2	2	2	3	1	2	3	1	3
397	4.65	4.3	4.75	4.75	5	4	4.8	4.6	3.25	100	5	5	5	4	4	3	3	3	3	3	3	4	4	5	5	5	5	5	5	5	4	4	4	4	4	5	5	5	5	5	5	5	4	5	5	5	4	4	4
398	3.45	2.6	4.25	2.5	2.75	3	3.6	4.6	3.25	60	4	4	5	4	3	3	4	3	4	4	1	4	4	5	5	5	3	4	3	5	3	3	3	3	3	2	3	3	3	2	2	4	2	5	4	4	4	1	4
399	4.19167	3.8	4.5	4.25	3.5	4.5	3.8	4.6	3.75	80	5	5	4	4	3	3	5	3	4	4	4	5	4	5	4	5	4	3	3	4	5	5	4	4	5	4	3	4	3	4	5	4	4	5	4	5	4	3	5
400	3.33333	2.2	3.5	2.75	3.25	3.5	4.4	2.6	3.375	80	4	5	5	3	4	4	3	3	4	3	3	2	3	3	2	3	4	5	4	5	4	3	4	3	4	4	4	2	3	3	3	2	3	3	3	3	5	1	2
401	3.925	2.1	3.5	4.5	4.75	5	3	2.8	3	18	3	3	3	3	2	3	4	3	4	4	1	3	3	1	4	3	4	1	4	3	3	5	5	5	5	5	4	5	5	5	5	4	4	3	3	4	4	1	1
402	3.00833	3	5	2.25	1.75	4.25	3	1.8	4.5	24	4	3	3	4	4	5	4	5	5	5	4	2	1	2	2	2	3	4	3	2	3	5	4	4	4	2	2	1	2	3	2	2	2	5	5	5	5	4	2
403	3.575	3.6	4.5	3	4	3.75	4	2.2	4.625	75	5	4	5	5	4	5	5	3	5	5	5	3	3	2	2	1	3	4	5	4	4	4	4	3	4	4	4	4	4	3	3	2	4	5	4	5	4	4	3
404	4.21667	4.5	3.75	3.75	4.5	4.5	4.2	4.6	3.5	18	3	3	3	4	4	3	4	3	3	4	3	5	5	5	4	4	5	4	5	3	4	5	5	4	4	4	5	4	5	4	5	3	3	4	4	4	3	5	4
405	3.50833	4	2.75	3.25	4.25	4	3.4	3.4	4.375	36	4	4	3	5	4	4	5	5	4	4	4	3	3	3	4	4	4	4	4	4	1	4	5	3	4	5	4	4	4	3	4	3	3	3	2	3	3	4	3
406	4.06667	4.7	3.25	4.25	5	3.5	4	4.4	3.625	40	4	3	5	3	3	4	3	4	4	4	4	4	5	4	5	4	3	4	5	4	4	4	3	3	4	5	5	5	5	3	5	4	5	3	3	3	4	4	5
407	3.46667	3	2.25	4.5	3.5	3.75	3	3.8	2	32	4	3	4	3	1	1	3	1	1	3	3	4	4	4	4	3	3	3	3	2	4	3	3	5	4	4	4	3	3	5	5	4	4	2	3	3	1	3	4
408	3.83333	4.3	3	4.25	4.5	3.25	4.2	3.8	4.625	1	1	2	1	5	4	5	4	5	5	4	5	4	3	4	4	4	5	4	4	4	4	3	4	3	3	5	5	4	4	4	5	4	4	4	3	2	3	5	4
409	2.36667	3.1	3	1.5	1.75	2.75	2.2	3	1.625	0	4	1	3	3	1	2	1	1	1	3	1	4	3	4	3	1	3	2	3	1	2	2	3	3	3	2	1	3	1	3	1	1	1	3	3	3	3	3	3
410	3.40833	4.6	2	4.25	4.75	4.25	2.6	2.6	3.75	100	5	5	5	4	3	4	4	5	4	3	3	3	2	2	3	3	3	2	2	4	2	4	5	4	4	5	5	5	4	4	4	5	4	1	3	3	1	4	4
411	3.04167	2	2	3.5	3.75	4	2.4	2.6	3.375	3	3	2	1	3	3	3	4	4	4	4	2	2	2	3	3	3	2	3	3	2	2	4	4	4	4	4	3	4	4	3	4	4	3	1	3	1	3	1	4
412	4.625	4	4.5	4.25	5	5	4.2	4.8	4.5	80	5	5	4	4	5	3	5	5	4	5	5	5	5	4	5	5	4	4	5	4	4	5	5	5	5	5	5	5	5	4	5	4	4	4	4	5	5	4	5
413	2.95833	2.3	3.75	2.75	3.25	3	3.4	1.6	3.25	24	3	3	4	3	4	3	3	1	3	5	4	1	1	3	1	2	4	4	4	3	2	1	5	3	3	3	2	4	4	3	2	2	4	5	3	4	3	3	3
414	2.53333	3.2	2.25	2.75	3.25	1.75	2.8	2.4	2.375	4	2	3	1	2	3	3	3	2	1	3	2	1	1	4	3	3	3	3	3	3	2	1	1	3	2	3	3	4	3	3	2	3	3	3	2	3	1	3	2
415	4.08333	4.7	4	4.25	5	4.25	4	3	5	60	5	4	4	5	5	5	5	5	5	5	5	3	3	3	3	3	4	3	4	4	5	4	5	4	4	5	5	5	5	4	5	4	4	4	4	4	4	4	5
416	3.94167	1.5	4	3.5	3.5	4.25	4.6	3.8	2.5	48	4	4	4	3	1	3	3	1	3	4	2	4	4	3	3	5	5	5	5	3	5	5	5	4	3	4	3	3	4	3	4	4	3	4	4	4	4	2	2
417	3.83333	2.9	4	3.25	4.75	3	4.6	3.4	3.875	80	5	5	4	3	4	3	5	5	4	4	3	3	3	4	3	4	4	4	5	5	5	3	3	3	3	5	5	4	5	3	3	3	4	3	4	5	4	1	4
418	3.10833	3.6	1.25	4.75	4.25	3	3.8	1.6	3.75	30	3	3	5	4	4	4	2	4	5	3	4	3	1	1	1	2	5	4	4	3	3	3	3	3	3	4	5	4	4	5	5	5	4	1	1	1	2	2	3
419	2.25833	1.7	2.75	2.75	3	1.25	2	1.8	3.625	24	4	3	3	3	3	3	5	3	5	3	4	1	3	2	1	2	1	3	2	3	1	2	1	1	1	3	3	2	4	2	4	3	2	3	3	3	2	2	1
420	2.68333	1.6	2.5	3.5	2.5	3	2.8	1.8	3	12	3	2	4	3	4	3	3	3	4	1	3	3	1	2	2	1	3	3	2	3	3	3	3	3	3	2	3	2	3	4	3	4	3	2	3	2	3	1	1
421	3.05	2.7	2.5	3.5	3.75	1.75	3.4	3.4	2	9	3	2	3	1	3	2	2	1	2	3	2	3	4	3	3	4	3	4	3	4	3	1	2	1	3	3	4	4	4	3	3	4	4	3	1	3	3	3	3
422	4.53333	3.8	4.25	4.5	5	4.25	4.6	4.6	4.25	100	5	5	5	4	4	5	5	4	4	4	4	4	5	4	5	5	5	5	4	4	5	4	4	4	5	5	5	5	5	5	5	4	4	4	5	4	4	4	4
423	4.45	4.6	3.5	4.25	5	4.75	4.6	4.6	4.75	80	5	5	4	4	4	5	5	5	5	5	5	4	5	5	4	5	5	4	5	4	5	5	5	4	5	5	5	5	5	4	5	4	4	4	4	3	3	5	4
424	3.58333	3.9	2	4.75	2.75	4	3.2	4.8	3.875	100	5	5	5	5	4	4	4	2	4	4	4	5	5	5	4	5	4	3	4	2	3	4	4	4	4	2	3	2	4	4	5	5	5	1	3	1	3	3	4
425	3.225	3.3	3.5	2.25	3.25	3.75	3.4	3.2	3.375	48	3	5	4	4	3	3	4	3	4	3	3	3	3	3	4	3	3	4	3	4	3	5	4	3	3	4	3	4	2	2	2	2	3	3	4	4	3	4	3
426	4.8	4.5	4.75	4.25	5	5	5	4.8	2.25	100	5	5	5	3	3	3	3	1	1	2	2	5	5	4	5	5	5	5	5	5	5	5	5	5	5	5	5	5	5	3	5	4	5	5	5	5	4	4	4
427	4.14167	3.1	3.75	4.25	4.25	4	4.2	4.4	2.875	24	4	3	3	1	3	3	4	2	4	3	3	4	5	5	4	4	4	4	4	4	5	4	5	4	3	5	3	4	5	4	5	5	3	3	5	4	3	4	3
428	3.94167	4.2	3.5	3.5	4.5	4.75	3.6	3.8	4.125	80	4	5	5	4	4	3	4	5	5	4	4	4	5	3	5	2	4	4	3	3	4	5	5	4	5	5	4	5	4	3	3	4	4	3	4	4	3	4	4
429	3.29167	2.2	4	3.75	3.5	2.5	2.8	3.2	1.875	18	3	3	3	2	3	3	1	1	3	1	1	3	3	4	4	2	3	2	3	3	3	1	4	3	2	2	4	3	5	4	3	5	3	4	4	4	4	2	3
430	3.35833	3.6	2.75	2.75	4.25	4	1.8	4.6	2.5	10	2	2	5	3	1	2	3	3	1	4	3	5	5	4	4	5	2	1	1	3	2	4	4	5	3	4	4	4	5	3	3	3	2	3	3	2	3	3	4
431	4.125	2.5	4.75	4	3.25	4.75	3.8	4.2	4.375	75	5	4	5	4	5	4	5	4	4	5	4	4	4	4	5	4	3	4	4	4	4	5	4	5	5	2	3	4	4	4	5	3	4	5	5	5	4	2	3
432	4.55	4.5	4.25	4.75	4.5	5	4.6	4.2	3.375	100	5	5	5	3	3	3	3	3	4	4	4	4	4	4	5	4	5	4	5	4	5	5	5	5	5	4	5	5	4	5	5	5	4	3	5	5	4	5	4
433	2.75833	2.2	2.25	3	1.5	2	3.6	4.2	2.75	24	3	3	4	3	1	3	2	3	4	3	3	4	4	4	4	5	4	3	4	4	3	2	2	1	3	1	2	2	1	3	2	4	3	3	2	2	2	1	2
434	3.68333	1.7	2.25	3.5	4.25	3.5	4	4.6	3.125	4	1	3	2	3	4	3	5	3	1	3	3	4	5	5	5	4	4	4	4	4	4	4	2	4	4	3	5	5	4	3	4	4	3	1	3	3	2	2	2
435	3.23333	3.8	3.75	3.75	2.25	3.25	4.8	1.6	4.5	24	4	3	3	4	5	5	5	3	5	4	5	1	1	1	3	2	5	5	4	5	5	3	4	3	3	3	1	2	3	5	5	2	3	4	2	5	4	4	4
436	2.45833	3.6	2.5	3.25	2.25	2.75	2	2	2	4	1	3	2	1	1	1	3	1	3	3	3	2	3	1	2	2	2	2	1	3	2	2	3	3	3	3	1	3	2	3	4	3	3	4	3	1	2	4	3
437	2.85	3	3.25	2.75	2.25	3.25	3.2	2.4	3.625	6	1	3	3	3	3	4	5	2	4	4	4	2	3	3	2	2	3	3	3	3	4	3	3	4	3	3	2	3	1	3	2	3	3	4	2	4	3	3	3
438	3.83333	3.3	4	4.5	4.25	3.25	4	3	4.375	0	2	1	3	4	4	5	5	4	4	5	4	3	3	3	2	4	4	4	4	5	3	3	4	3	3	5	4	4	4	4	5	5	4	4	4	4	4	3	4
439	2.675	3.9	2.5	1.75	3	3	2.4	3.4	4.875	18	3	3	3	5	5	5	4	5	5	5	5	3	3	4	4	3	3	3	2	1	3	4	3	3	2	3	3	4	2	3	1	2	1	2	4	1	3	3	4
440	3.48333	2.3	4.5	3.25	3.75	4	3.6	1.8	3	100	5	5	5	3	4	3	4	1	4	4	1	1	1	3	1	3	4	3	3	4	4	4	4	4	4	4	4	3	4	3	3	4	3	4	5	5	4	2	3
441	4.45	3.6	4.75	4.75	4.75	3.25	4.8	4.4	3.5	100	5	5	5	3	3	3	4	4	3	4	4	4	5	5	4	4	5	5	5	4	5	3	2	5	3	5	5	4	5	5	5	4	5	5	4	5	5	3	4
442	4.50833	4.6	4.25	4.5	5	4.5	4	4.8	4.5	27	3	4	3	4	5	5	4	5	5	4	4	5	5	4	5	5	4	4	4	4	4	5	5	4	4	5	5	5	5	5	5	4	4	4	5	4	4	5	5
443	2.70833	4.1	2.5	3.25	2.25	2.25	3.8	2.2	4.625	60	5	4	4	4	5	5	4	5	5	4	5	3	2	3	1	2	3	3	4	4	5	3	1	2	3	4	2	1	2	3	5	3	2	3	2	2	3	4	3
444	3.30833	4.8	3.25	3.25	4.5	3.25	3.6	2	4.75	30	3	3	5	5	3	5	5	5	5	5	5	3	2	1	2	2	4	4	3	3	4	3	3	4	3	4	4	5	5	3	3	4	3	3	4	3	3	4	5
445	4.40833	3.3	4	3.5	4.75	5	4.6	4.6	4.625	27	3	4	3	4	5	5	4	5	5	5	4	5	4	5	4	5	5	4	5	4	5	5	5	5	5	4	5	5	5	3	3	4	4	3	5	4	4	4	3
446	4.175	4.1	4.5	4.25	4	3.5	4.8	4	3.75	100	5	5	5	4	5	3	4	3	5	4	2	5	4	3	4	4	5	5	5	5	4	3	4	3	4	3	4	5	4	4	5	4	4	5	5	4	4	4	4
447	3.175	1.6	4.25	4.5	2	2.5	3	2.8	3.125	12	3	3	2	1	3	3	4	3	4	3	4	3	3	2	2	4	1	5	3	3	3	3	3	3	1	1	2	2	3	4	5	5	4	4	5	4	4	1	1
448	3.4	3.7	3.5	4	4.25	2.25	4.2	2.2	4.125	24	4	4	2	4	4	5	3	5	4	4	4	1	3	3	1	3	4	5	4	4	4	2	3	1	3	5	3	4	5	4	4	4	4	3	3	4	4	4	2
449	2.55	1.7	2	3	3.25	2.25	2.6	2.2	2.75	18	3	3	3	4	3	3	2	2	3	3	2	2	3	2	3	1	4	1	2	3	3	3	3	1	2	2	3	3	5	4	3	3	2	3	1	3	1	1	1
450	4.24167	4.2	2.75	4.25	5	4.25	4.4	4.8	5	100	5	5	5	5	5	5	5	5	5	5	5	5	5	4	5	5	5	4	5	4	4	4	4	4	5	5	5	5	5	3	5	4	5	3	3	3	2	3	4
451	3.725	2.8	3.75	4.25	3.75	3	3	4.6	3.625	24	4	3	3	3	4	3	4	5	4	4	2	5	5	5	4	4	3	3	3	3	3	4	3	2	3	4	4	3	4	4	4	5	4	5	5	4	1	3	3
452	3.4	4.5	3.75	4.25	4.25	2.75	3.6	1.8	3	48	4	4	4	3	4	3	3	1	3	3	4	2	2	2	2	1	4	4	4	4	2	2	3	3	3	4	4	4	5	4	5	4	4	4	4	4	3	4	5
453	4.275	4	4	4.75	4.75	3.75	4.4	4	4.25	60	4	4	5	3	4	5	4	5	4	5	4	4	4	4	4	4	5	4	5	4	4	4	4	3	4	5	5	4	5	5	5	5	4	4	4	4	4	4	5
454	4.45833	4.3	4.5	3.5	5	4.75	4.4	4.6	4.875	80	5	5	4	5	4	5	5	5	5	5	5	5	5	5	5	3	4	4	5	4	5	5	5	4	5	5	5	5	5	4	4	4	2	4	5	5	4	5	4
455	4.45	4	4.75	4.25	4	4.5	4.4	4.8	4.875	48	4	5	3	5	5	5	5	5	4	5	5	5	5	5	4	5	4	4	5	4	5	5	5	4	4	3	5	4	4	4	5	4	4	4	5	5	5	4	3
456	2.325	2.7	1	3.5	2.75	2.5	1.8	2.4	4.125	100	5	5	5	3	4	3	5	5	5	4	4	3	1	2	3	3	1	3	2	1	2	1	3	3	3	3	3	3	2	3	4	4	3	1	1	1	1	2	4
457	4.375	4.3	5	3.25	4.5	4.5	4.2	4.8	4.875	36	3	4	4	4	5	5	5	5	5	5	5	5	5	4	5	5	4	4	4	4	5	4	5	4	5	4	5	5	4	2	4	4	3	5	5	5	5	4	3
458	2.98333	2.3	4.25	2.5	3.25	2.5	2.6	2.8	3.875	60	5	4	4	4	5	3	4	2	5	4	4	3	3	2	4	2	3	4	1	1	4	3	1	3	3	4	2	3	4	2	3	4	1	5	4	3	5	1	2
459	2.81667	2.5	2.75	2.75	3	4	2.4	2	3.5	48	4	4	4	4	3	3	4	2	4	4	4	2	2	1	2	3	2	3	3	3	1	4	4	5	3	3	4	3	2	3	2	4	2	2	3	3	3	4	3
460	4.09167	2.6	3	4.5	5	4.25	4.6	3.2	4.125	36	3	4	4	4	3	5	4	3	4	5	5	4	3	4	2	3	4	4	5	5	5	4	4	4	5	5	5	5	5	5	5	4	4	3	3	3	3	3	3
461	3.03333	1.7	3.5	4.25	2.5	2.75	2.2	3	2.625	9	3	2	3	3	1	1	4	3	4	3	2	2	3	3	3	4	1	3	2	3	2	3	1	3	4	3	3	3	1	4	5	4	4	3	4	2	5	1	2
462	3.28333	1.7	3.75	3.75	3.5	3.5	3.2	2	1.75	48	4	4	4	3	1	3	1	2	2	1	1	2	1	3	2	2	3	2	3	4	4	4	3	4	3	4	3	3	4	4	5	2	4	4	3	4	4	1	2
463	2.65	2.5	2.75	2.25	2.75	2.75	2.4	3	2.25	45	5	4	3	1	3	3	3	2	1	2	3	4	3	3	1	4	3	1	3	3	2	3	3	2	3	2	4	2	3	2	3	2	2	3	3	2	3	2	4
464	4.35	4.4	2.75	4.5	5	4.25	4.8	4.8	4	16	4	3	2	3	4	5	4	3	5	4	4	4	5	5	5	5	4	5	5	5	5	5	5	3	4	5	5	5	5	4	5	5	4	3	3	3	2	4	3
465	4.40833	4.1	4.75	3.25	4.5	4.75	4.8	4.4	4.75	18	2	4	3	5	4	5	4	5	5	5	5	5	5	4	4	4	4	5	5	5	5	5	5	5	4	4	5	4	5	3	4	4	2	5	4	5	5	4	4
466	4.60833	3.7	4.75	4.25	5	4.25	4.4	5	3.25	40	4	3	5	3	3	2	3	4	4	3	4	5	5	5	5	5	4	4	4	5	5	4	5	5	3	5	5	5	5	4	5	4	4	5	5	5	4	3	4
467	3.70833	4.3	3.25	4	4.75	3.25	4.4	2.6	2.875	60	5	4	4	3	2	2	3	3	4	3	3	3	3	2	4	1	4	5	5	4	4	4	4	4	1	5	5	4	5	4	4	4	4	3	3	3	4	4	5
468	4.61667	3.3	4.25	4.5	4.75	5	4.8	4.4	2.875	45	3	4	5	3	3	3	1	3	3	3	4	4	4	5	5	4	5	5	5	4	5	5	5	5	5	5	5	4	5	5	5	4	4	4	5	4	4	3	4
469	3	1.9	3.25	3	4.5	2.25	2.2	2.8	2.25	6	2	2	3	3	1	4	2	1	2	3	2	4	2	3	4	1	3	2	2	2	2	3	1	3	2	4	5	5	4	2	4	3	3	4	2	4	3	2	2
470	3.86667	2.8	4.5	4.25	4	4.25	3.8	2.4	4.625	48	4	5	3	5	5	5	4	4	5	4	5	3	1	3	3	2	4	4	4	3	4	4	5	4	4	4	4	5	3	4	5	4	4	3	5	5	5	3	3
471	2.63333	3.8	2.75	3.25	2.75	2.25	3	1.8	4	100	5	5	5	3	4	5	5	4	3	4	4	1	3	2	1	2	1	4	3	3	4	3	2	3	1	2	3	3	3	4	4	2	3	3	2	3	3	4	3
472	2.95	2.4	3.75	2.5	1.75	2.5	3	4.2	4.625	48	4	4	4	5	4	5	5	5	5	4	4	4	5	4	4	4	3	3	3	4	2	3	3	3	1	1	3	1	2	2	4	2	2	3	4	4	4	1	3
473	4.525	2.9	4.5	5	4.75	4.5	4.4	4	4.625	48	4	4	4	5	5	4	5	4	4	5	5	5	4	4	3	4	4	5	4	5	4	5	5	4	4	5	5	4	5	5	5	5	5	5	5	4	4	3	3
474	4.575	3.9	4.25	4.75	4.5	4.75	4.8	4.4	4.875	24	3	3	4	5	4	5	5	5	5	5	5	4	5	4	5	4	5	5	4	5	5	5	5	5	4	4	4	5	5	4	5	5	5	5	4	4	4	4	4
475	3.13333	4.2	3.25	3.5	3.75	2.5	2.8	3	3.375	18	3	4	2	4	4	2	4	4	3	3	3	3	3	2	4	3	3	3	3	2	3	1	3	3	3	3	5	4	3	4	4	3	3	3	3	4	3	4	5
476	2.825	3.2	3	4.5	2.25	3	2.8	1.4	3.5	48	4	4	4	4	3	3	1	5	5	3	4	1	1	1	3	1	3	1	3	3	4	3	3	3	3	1	3	3	2	5	5	4	4	3	3	3	3	2	4
477	2.81667	4.1	3.75	3.75	2.5	2.5	2	2.4	1.625	24	4	3	3	1	3	1	1	2	2	2	1	3	4	1	1	3	2	3	2	1	2	2	2	3	3	2	2	3	3	4	4	3	4	3	3	5	4	5	3
478	2.55833	1.7	2	2.25	2.75	2.75	3	2.6	2.75	50	5	3	5	3	3	2	2	4	2	3	3	3	3	1	4	2	3	1	3	4	4	3	3	2	3	3	3	3	2	4	2	2	1	3	1	3	1	2	1
479	3.43333	1.9	3.25	4	4.5	3.25	2.8	2.8	3.5	100	5	5	5	4	4	3	3	4	4	3	3	3	2	4	3	2	4	3	3	3	1	3	3	4	3	4	5	4	5	5	5	3	3	3	3	4	3	1	2
480	3.56667	2.2	2	2.75	5	4.25	4	3.4	3.625	0	1	1	3	4	4	3	3	4	3	4	4	4	4	3	2	4	4	3	4	4	5	4	4	5	4	5	5	5	5	4	3	3	1	3	1	3	1	1	3
481	4.575	3.6	4.5	4.5	4.75	4.5	4.6	4.6	3.125	12	2	3	3	3	3	4	3	4	4	3	1	4	5	5	4	5	4	5	5	5	4	5	4	5	4	5	5	4	5	5	5	4	4	4	4	5	5	4	3
482	4.30833	4.4	3.75	4.5	4.5	4.5	4.6	4	3	75	5	4	5	3	3	4	3	3	1	3	4	4	4	4	4	4	4	4	5	5	5	5	4	4	5	4	5	5	4	4	5	5	4	4	3	4	4	4	5
483	4.25	4.6	4.75	4.5	3.5	3.75	5	4	3.5	12	2	4	2	4	4	3	4	3	4	4	2	4	3	4	4	5	5	5	5	5	5	4	3	5	3	3	4	3	4	5	5	4	4	5	5	5	4	5	5
484	2.86667	2.2	2.75	2.25	3.75	2.25	2.6	3.6	4.5	36	4	4	3	4	5	4	5	5	5	4	4	4	3	4	4	3	3	1	2	3	4	1	3	3	2	3	4	4	4	3	2	2	2	3	3	3	2	2	2
485	2.55	1.8	2.25	2.25	3.5	2.5	2.4	2.4	2.375	9	3	4	1	3	3	3	3	2	1	1	3	2	3	2	3	2	1	4	3	3	1	2	2	3	3	3	2	4	5	2	3	2	2	1	1	4	3	1	2
486	2.6	2.5	2	2.5	3.5	2	3.2	2.4	4.25	6	1	3	3	4	4	4	4	4	5	5	4	2	2	2	3	3	3	3	3	4	3	1	3	3	1	3	4	3	4	2	3	2	3	1	3	1	3	3	3
487	4.13333	2.6	4.5	4	3.75	4.75	4.8	3	3	18	3	3	3	2	3	3	3	3	3	3	4	4	2	2	4	3	5	5	4	5	5	5	4	5	5	5	4	4	2	3	5	4	4	5	4	5	4	1	1
488	2.25833	2.2	2.5	1.75	2.5	2	2.6	2.2	1.75	32	4	3	4	3	1	1	2	1	1	2	3	1	1	3	3	3	3	3	2	3	2	1	1	4	2	2	4	3	1	3	1	2	1	3	3	2	2	2	3
489	3.29167	3.6	3.25	3.5	3.75	2.25	4.4	2.6	4.5	48	4	4	4	5	4	3	4	5	5	5	5	4	3	3	1	2	4	5	4	4	5	1	2	3	3	3	4	4	4	3	5	3	3	3	3	4	3	3	3
490	3.35833	3.9	4.25	2.25	3.75	3.5	4.2	2.2	4	12	2	3	3	4	4	5	3	4	5	4	3	3	2	2	3	1	4	4	3	5	5	4	3	4	3	4	4	4	3	3	3	2	1	4	4	5	4	4	4
491	4.26667	4.5	3.75	3.5	4.75	5	4.6	4	3	80	5	5	4	3	1	4	3	1	4	4	4	4	4	4	4	4	5	4	4	5	5	5	5	5	5	4	5	5	5	3	4	3	4	3	4	4	4	5	5
492	3.64167	4.8	3.5	3.25	4.75	3.75	4.4	2.2	2.5	18	3	3	3	2	3	3	3	3	1	3	2	2	3	3	1	2	4	4	4	5	5	4	3	4	4	4	5	5	5	3	2	4	4	4	3	4	3	5	5
493	2.99167	3.2	2.25	2.5	3.75	3.25	3.6	2.6	2	0	3	1	4	1	3	1	1	1	4	3	2	4	1	2	3	3	4	3	3	4	4	3	4	3	3	4	2	4	5	3	1	3	3	2	3	3	1	4	3
494	2.36667	2	2.75	2.5	1.75	2	3	2.2	2.5	4	2	2	2	3	2	3	3	3	3	2	1	1	1	3	3	3	3	3	3	3	3	2	3	1	2	3	2	1	1	3	2	4	1	2	3	3	3	2	1
495	4.675	4.8	5	4.75	4.25	4.25	5	4.8	3.875	60	5	4	4	4	3	3	4	5	4	4	4	5	5	5	4	5	5	5	5	5	5	4	4	4	5	5	4	5	3	5	5	5	4	5	5	5	5	4	5
496	4.38333	4	4.25	5	4.25	4	4.4	4.4	4.625	80	5	5	4	5	4	5	4	5	5	5	4	4	4	5	5	4	4	5	4	5	4	3	4	4	5	4	5	4	4	5	5	5	5	4	4	5	4	5	3
497	4.63333	4.1	5	4.25	4.75	5	4.2	4.6	4.875	100	5	5	5	4	5	5	5	5	5	5	5	4	5	4	5	5	5	4	5	3	4	5	5	5	5	5	5	4	5	4	5	4	4	5	5	5	5	4	5
498	4.18333	4	4.25	3.25	4.75	4.25	3.8	4.8	3.25	64	4	5	4	4	4	3	3	2	4	3	3	5	5	5	4	5	3	4	4	3	5	4	5	4	4	5	5	4	5	3	5	2	3	4	4	5	4	4	4
499	2.83333	3.2	3.25	3	3.5	2.25	2.2	2.8	3.75	12	4	2	3	3	4	4	4	3	4	4	4	3	2	1	4	4	1	1	3	3	3	2	1	3	3	4	3	2	5	2	3	4	3	3	3	4	3	3	3
500	4.65	3.9	4.75	4.75	4.75	4.25	4.6	4.8	4.25	24	3	3	4	4	3	3	5	5	5	4	5	5	5	5	4	5	4	5	5	5	4	4	3	5	5	4	5	5	5	5	5	5	4	5	4	5	5	4	4
501	4.525	3.6	4.75	4.75	4.75	4.5	4.6	3.8	4.5	36	4	4	3	5	5	4	5	4	5	4	4	4	4	3	4	4	5	5	5	4	4	4	5	5	4	5	4	5	5	4	5	5	5	5	5	4	5	4	3
502	3.9	3.9	3.5	3.5	4	4	4.4	4	4.75	36	4	4	3	5	4	4	5	5	5	5	5	3	4	4	5	4	5	5	4	4	4	4	4	5	3	4	4	3	5	4	3	4	3	3	3	4	4	3	4
503	4.35	4.4	2.75	4.75	5	5	4.6	4	4.75	48	4	4	4	5	5	5	4	5	4	5	5	4	4	4	5	3	4	5	5	4	5	5	5	5	5	5	5	5	5	5	5	4	5	2	3	3	3	4	5
504	2.53333	3.2	3	2.5	2.25	2.25	3.6	1.6	2	8	4	2	2	2	2	3	1	2	1	1	4	1	2	1	2	2	4	4	3	3	4	1	3	3	2	1	2	2	4	3	3	2	2	3	3	3	3	2	3
505	2.73333	2.5	2.75	2.25	3.25	1.75	2.2	4.2	2.5	36	4	4	3	1	3	3	3	3	3	3	1	4	4	4	5	4	3	3	3	1	1	1	1	3	2	4	2	4	3	2	2	4	1	3	3	3	2	3	2
506	3.275	2.3	2.75	2.75	4	3.75	2.8	3.6	3	48	4	4	4	3	4	3	3	3	2	3	3	3	4	4	3	4	3	1	3	4	3	3	4	4	4	4	5	4	3	3	3	3	2	3	3	2	3	2	3
507	4.3	4.6	4.75	4	4.5	3.75	4.4	4.4	3.75	60	5	5	3	4	5	3	3	3	4	4	4	5	4	4	5	4	5	4	3	5	5	2	4	4	5	5	5	4	4	4	4	4	4	5	4	5	5	4	5
508	3.51667	4.6	3.25	2.75	4.75	4.75	3.6	2	4.75	100	5	5	5	4	5	4	5	5	5	5	5	2	2	2	1	3	3	4	4	3	4	4	5	5	5	5	5	4	5	3	3	3	2	4	3	3	3	4	5
509	4.575	4.6	4.5	4.5	4.5	4.75	4.4	4.8	4.625	60	4	4	5	4	5	5	5	4	5	4	5	5	5	5	5	4	4	5	4	4	5	5	5	5	4	4	4	5	5	5	5	4	4	4	4	5	5	5	5
510	2.875	2.3	2.5	2.75	3.25	2.75	1.8	4.2	2.25	60	4	4	5	3	3	3	1	3	1	2	2	5	4	5	4	3	1	3	2	1	2	1	4	3	3	3	3	3	4	3	3	2	3	1	3	3	3	2	2
511	4.56667	4.5	4	4.5	4.75	4.75	4.6	4.8	4	12	2	4	2	4	4	3	4	4	4	4	5	5	5	4	5	5	5	4	4	5	5	4	5	5	5	4	5	5	5	4	5	5	4	4	4	5	3	4	4
512	2.55833	3	1.75	3	2.5	3.5	3	1.6	2.5	27	3	4	3	3	3	2	1	2	4	2	3	2	2	1	2	1	2	3	2	3	5	3	3	4	4	3	2	2	3	4	2	2	4	3	2	1	1	3	3
513	3.86667	2.4	3.75	2.75	5	4.5	3.4	3.8	3.875	64	4	5	4	4	4	4	5	3	4	3	4	4	3	4	4	4	3	3	4	4	3	4	5	4	5	5	5	5	5	3	3	3	2	4	4	3	4	1	2
514	4.61667	4.5	4.75	4.75	4.5	4.5	5	4.2	4.75	100	5	5	5	5	5	5	5	5	4	5	4	4	4	4	5	4	5	5	5	5	5	4	4	5	5	5	5	4	4	5	5	4	5	5	5	5	4	4	3
515	4.00833	4.7	4.5	4	4.25	3.5	4	3.8	5	18	2	4	3	5	5	5	5	5	5	5	5	4	4	3	4	4	5	4	4	3	4	4	4	3	3	4	5	4	4	4	5	3	4	5	4	5	4	4	5
516	4.6	4.3	4.5	4.5	4.5	4.5	4.6	5	4.375	100	5	5	5	5	4	5	4	4	4	4	5	5	5	5	5	5	4	4	5	5	5	5	4	4	5	5	4	4	5	4	5	5	4	3	5	5	5	5	4
517	3.04167	4.2	2.5	2	3	4.75	1.4	4.6	4.125	32	4	3	4	4	3	4	5	4	4	5	4	5	4	5	4	5	2	1	1	1	2	5	5	5	4	3	2	3	4	2	2	2	2	2	3	2	3	3	4
518	4.56667	4.2	4.5	5	5	4.5	4.4	4	4.25	60	4	4	5	4	5	5	4	3	4	5	4	5	5	3	4	3	3	5	5	4	5	5	5	4	4	5	5	5	5	5	5	5	5	5	4	4	5	3	4
519	3.36667	3	3	4.5	3.75	4.75	2.6	1.6	2.875	32	4	3	4	3	3	3	3	3	3	3	2	1	2	1	3	1	3	3	3	1	3	5	5	4	5	4	4	4	3	4	5	5	4	3	3	3	3	2	3
520	3.48333	3.6	4.25	4.75	3.25	3.25	2.8	2.6	4.625	0	3	1	3	5	5	4	4	4	5	5	5	3	3	1	3	3	2	2	3	4	3	3	4	3	3	4	2	4	3	5	5	5	4	4	4	4	5	4	4
521	4.20833	4.2	4.75	4.25	4.25	4	3.2	4.8	3.375	100	5	5	5	3	4	3	4	3	2	4	4	5	5	5	5	4	3	3	3	4	3	4	3	5	4	4	4	4	5	4	5	4	4	5	5	4	5	3	4
522	4.28333	3.6	4.5	4.5	4.75	3.75	4.8	3.4	2.75	32	4	3	4	3	3	2	3	3	3	2	3	4	4	4	3	2	5	4	5	5	5	4	3	4	4	5	4	5	5	5	5	4	4	5	5	4	4	3	4
523	2.975	3	2.5	3.75	3.5	2.5	2.4	3.2	3.125	64	4	5	4	3	2	3	3	4	4	3	3	3	3	2	4	4	1	2	3	3	3	3	3	3	1	3	3	4	4	3	5	4	3	3	1	3	3	2	3
524	3.81667	4.2	5	2.5	2.75	4.25	5	3.4	4.625	48	4	4	4	4	5	5	5	5	5	5	3	4	3	4	3	3	5	5	5	5	5	5	4	4	4	3	3	2	3	3	2	4	1	5	5	5	5	5	5
525	3.73333	3.3	4.5	4.25	4.25	4	3	2.4	4.875	80	4	5	5	4	5	5	5	5	5	5	5	4	4	1	2	1	3	3	3	3	3	4	4	4	4	4	5	4	4	4	5	4	4	4	5	5	4	3	3
526	3.55833	3.3	3.5	3.5	4.75	3	3.4	3.2	2.875	40	4	3	5	3	3	3	4	4	1	3	2	4	3	3	2	4	3	4	3	3	4	3	3	3	3	5	4	5	5	4	3	4	3	3	4	4	3	2	3
527	4.61667	4.7	4.75	4.5	4.75	4.5	4.6	4.6	4.25	48	4	4	4	3	4	4	5	4	5	4	5	5	5	4	4	5	5	4	5	5	4	4	5	5	4	5	4	5	5	5	5	4	4	5	5	5	4	5	5
528	2.88333	3.7	3	4	3.75	2.75	1.6	2.2	2.375	6	2	2	3	3	3	3	1	1	4	2	2	3	1	3	2	2	1	3	2	1	1	3	3	2	3	3	4	3	5	4	4	4	4	3	3	2	4	4	3
529	3.34167	4.6	3	3.25	4	4	3.8	2	4.375	4	2	2	2	4	5	4	5	4	5	4	4	2	2	2	1	3	4	4	3	3	5	3	4	4	5	3	4	4	5	4	3	4	2	3	3	3	3	3	5
530	4.44167	4.4	4.75	4.5	4.75	4.25	4.4	4	3.625	75	5	4	5	4	4	4	2	4	4	3	4	4	4	3	4	5	3	5	4	5	5	4	4	5	4	4	5	5	5	5	5	4	4	4	5	5	5	5	4
531	3.075	3.9	3.25	4	3.5	2.5	2.6	2.6	2.75	24	4	3	3	3	1	3	3	3	4	3	2	3	2	3	2	3	3	3	3	2	2	2	2	3	3	4	3	3	4	4	4	4	4	3	3	3	4	4	5
532	3.41667	3.4	3.75	3.75	4	3	2.2	3.8	4	20	2	3	5	4	4	5	5	3	3	4	4	4	3	4	5	3	2	3	2	3	1	3	1	4	4	4	4	3	5	3	4	5	3	4	3	5	3	3	3
533	3.76667	3.6	4	4.5	4.5	3	2.2	4.4	1.875	12	2	3	3	3	1	3	1	1	1	3	2	5	5	4	4	4	1	3	3	2	2	4	2	3	3	3	5	5	5	5	3	5	5	4	4	4	4	4	4
534	3.01667	4.4	4	3.5	2.75	3.25	3.2	1.4	4.75	100	5	5	5	4	4	5	5	5	5	5	5	1	2	1	1	2	2	3	3	3	5	3	4	3	3	3	4	1	3	3	3	4	4	4	4	4	4	5	4
535	3.05	2.4	3.5	2.75	3	3.25	2.8	3	2.875	12	3	2	4	3	3	3	4	1	3	3	3	3	4	2	2	4	3	1	3	3	4	3	2	5	3	1	4	3	4	2	3	4	2	5	3	3	3	3	3
536	4.05	2.3	4.25	4.75	4.25	3.25	4.4	3.4	3.25	2	1	2	2	3	3	3	4	3	4	3	3	4	4	4	2	3	4	5	4	4	5	4	3	3	3	5	4	4	4	5	5	5	4	5	4	4	4	1	2
537	2.94167	2.2	2.25	3	3.5	3.5	2.8	2.6	2.625	0	2	1	2	3	2	3	3	3	3	2	2	3	1	2	4	3	1	3	3	3	4	3	4	3	4	4	4	3	3	2	5	3	2	3	1	2	3	1	2
538	4.1	4.4	3.75	4.25	4.25	4.75	3.2	4.4	4.875	9	3	2	3	5	5	5	5	4	5	5	5	4	4	4	5	5	3	4	3	3	3	5	5	4	5	4	4	4	5	3	5	5	4	3	4	4	4	4	5
539	4.60833	4.6	4.5	4.5	4.75	4.5	4.6	4.8	4.875	80	4	5	5	5	5	5	5	4	5	5	5	5	5	5	4	5	4	5	5	4	5	4	5	4	5	4	5	5	5	4	5	5	4	5	3	5	5	5	5
540	3.15833	3.2	3	3.75	3.25	2.75	3.6	2.6	2.25	36	3	5	3	3	3	2	3	2	1	3	1	3	1	3	2	4	3	3	4	4	4	1	3	4	3	2	4	2	5	5	3	3	4	1	3	5	3	3	3
541	3.94167	4	3.75	4	4.25	3.25	3.8	4.6	2.75	3	1	2	3	3	4	3	4	3	1	3	1	5	4	5	5	4	4	4	3	4	4	2	4	4	3	4	5	4	4	3	5	4	4	3	4	4	4	4	4
542	2.06667	3.7	2	2	2.25	1.75	1.2	3.2	1.875	18	3	3	3	2	3	3	1	2	1	2	1	3	3	4	3	3	2	1	1	1	1	2	1	3	1	2	1	3	3	2	2	3	1	1	3	1	3	4	4
543	2.675	2.7	2.75	3.5	2.25	2.75	2.6	2.2	2.375	18	3	3	3	3	1	3	3	1	3	3	2	2	1	2	2	4	3	3	3	3	1	3	2	3	3	2	3	3	1	4	5	1	4	2	3	4	2	2	4
544	3.71667	2.1	2.25	4.25	4.5	3.5	4	3.8	4.375	0	1	1	2	5	4	3	5	3	5	5	5	4	4	3	5	3	4	4	3	4	5	4	3	3	4	5	4	4	5	5	5	4	3	2	1	3	3	1	4
545	3.975	3.6	4.5	4.5	4.75	2.5	3.8	3.8	3.625	60	5	5	3	4	4	3	4	3	4	3	4	4	3	3	4	5	3	4	4	4	4	1	3	3	3	5	5	5	4	4	5	4	5	5	3	5	5	4	3
546	3.675	4.4	3	4.25	4.25	3.75	2.2	4.6	2.5	16	2	3	4	1	3	3	4	2	4	1	2	5	4	5	4	5	1	2	3	3	2	5	5	1	4	4	4	5	4	4	5	4	4	3	3	3	3	4	4
547	4.50833	3.6	5	4.5	4.5	4.25	4.2	4.6	4.125	80	5	5	4	5	4	4	4	4	4	4	4	5	4	5	5	4	4	5	4	4	4	4	5	4	4	4	5	4	5	5	5	4	4	5	5	5	5	3	3
548	3.96667	4.3	3.75	4	4.75	4.5	4	2.8	3.25	30	3	3	5	4	3	1	5	3	4	5	1	4	2	3	3	2	4	4	4	4	4	5	5	4	4	5	5	4	5	3	5	4	4	3	4	4	4	5	3
549	4	3.9	3.75	5	3.75	4.5	4.2	2.8	4.75	100	5	5	5	5	4	5	5	5	5	5	4	3	3	1	4	3	4	5	4	4	4	5	4	5	4	3	5	4	3	5	5	5	5	4	3	4	4	4	4
550	4.06667	2.9	4.25	2.75	4.75	4.25	4.4	4	2.375	36	3	4	4	3	3	3	3	1	2	3	1	4	5	4	4	3	5	4	4	4	5	5	4	3	5	5	5	5	4	2	4	4	1	4	4	4	5	3	4
551	2.975	1.6	2.5	3.5	3.5	3.75	1.4	3.2	2.625	12	3	3	2	3	3	2	3	1	4	3	2	3	3	2	5	3	1	1	2	1	2	4	3	4	4	2	3	4	5	3	4	4	3	1	3	3	3	1	1
552	4.475	4.7	5	4.5	4.5	4.25	4.2	4.4	3.25	18	3	3	3	3	3	4	4	4	3	2	3	4	4	5	5	4	4	3	5	4	5	4	4	5	4	5	4	5	4	5	5	4	4	5	5	5	5	4	5
553	3.53333	4	3.5	3.75	3.75	3	4	3.2	1.875	48	4	4	4	3	1	3	1	3	1	2	1	4	3	4	4	1	3	5	4	4	4	3	2	4	3	4	4	4	3	3	3	5	4	3	4	3	4	4	3
554	2.60833	3.4	1.5	3.25	3.25	3.25	1.6	2.8	3	0	1	1	3	3	2	4	4	3	2	3	3	2	4	3	3	2	1	1	2	1	3	3	4	3	3	3	3	3	4	4	4	4	1	3	1	1	1	3	4
555	3.6	2.7	3.25	4.75	3.5	2.5	4	3.6	4.125	80	5	5	4	3	3	5	5	4	5	4	4	3	2	5	4	4	4	4	4	4	4	3	2	2	3	3	4	3	4	5	5	5	4	3	4	3	3	2	3
556	2.475	3.4	2.75	2.75	2.5	2.25	3	1.6	2.875	24	3	3	4	4	3	3	3	2	4	2	2	1	1	1	3	2	3	4	3	3	2	3	1	3	2	3	3	2	2	3	3	3	2	3	2	3	3	4	4
557	4.475	4.2	4.75	4	4.75	4.75	4	4.6	4.25	75	5	4	5	4	5	3	5	5	5	3	4	5	5	5	4	4	4	4	4	4	4	5	5	4	5	4	5	5	5	3	5	4	4	5	5	4	5	4	4
558	4.675	4.4	3.75	4.5	5	5	5	4.8	3.125	100	5	5	5	3	3	3	3	3	3	4	3	5	4	5	5	5	5	5	5	5	5	5	5	5	5	5	5	5	5	4	5	5	4	4	4	3	4	4	4
559	4.25	4.6	3	4.5	4.25	4.75	5	4	3.875	60	4	4	5	3	4	3	4	3	5	5	4	5	4	3	4	4	5	5	5	5	5	5	5	5	4	4	5	4	4	5	5	4	4	3	3	3	3	4	4
560	3.95	3.9	4.25	4.25	4.25	3.75	3.8	3.4	3.5	36	3	5	3	4	3	3	4	4	3	4	3	4	4	2	3	4	4	3	4	4	4	4	4	3	4	3	5	4	5	4	5	4	4	3	5	5	4	4	5
561	3.275	4.1	4.75	3.75	3.25	1.5	2.8	3.6	3.75	6	1	3	3	3	4	3	4	4	5	4	3	3	3	4	4	4	2	3	2	3	4	2	1	1	2	3	3	2	5	4	3	4	4	5	5	5	4	5	3
562	2.975	4.2	2.25	3.75	2.75	2.5	4	2.6	3.125	27	3	4	3	3	3	3	3	4	4	3	2	2	2	3	3	3	4	4	4	4	4	1	3	3	3	3	2	3	3	4	5	3	3	3	1	2	3	4	4
563	4.29167	4.7	5	4.25	4.25	4.25	4	4	4.25	60	4	4	5	4	4	4	5	4	5	4	4	4	5	4	4	3	4	4	4	4	4	4	4	4	5	4	4	4	5	4	5	4	4	5	5	5	5	5	5
564	2.54167	2.6	2.5	2.25	2	2.5	4	2	3.875	8	2	3	2	4	4	3	4	4	5	4	3	2	3	1	2	2	4	4	4	4	4	3	3	3	1	2	1	3	2	2	2	3	2	2	4	1	3	2	1
565	2.825	2.5	2.75	2.5	3	2.5	2.8	3.4	3.75	64	4	5	4	3	4	5	5	4	3	3	3	3	3	4	3	4	3	3	2	4	2	3	2	3	2	3	3	3	3	3	3	1	3	3	3	4	1	4	1
566	3.61667	2.9	4.5	3.25	4	4.75	2	3.2	2.75	12	3	2	4	3	3	3	4	1	3	4	1	3	3	3	4	3	3	3	2	1	1	5	5	4	5	3	5	4	4	4	3	4	2	5	3	5	5	3	4
567	2.63333	2.3	3.5	2.25	2.5	1.75	3.4	2.4	2.5	9	1	4	3	3	1	3	3	3	2	3	2	3	2	2	3	2	3	3	3	4	4	1	2	3	1	4	1	2	3	3	2	3	1	3	3	4	4	2	3
568	3.08333	3.6	3	3.75	2.75	3	3.2	2.8	3.625	40	4	3	5	4	5	4	3	1	5	3	4	2	3	2	3	4	3	3	3	3	4	3	2	4	3	3	3	3	2	3	5	4	3	3	3	4	2	3	4
569	4.46667	3	4	4.5	4.75	4.75	4.2	4.6	4.375	80	5	5	4	4	5	4	5	3	5	5	4	4	5	4	5	5	4	4	4	5	4	5	5	4	5	4	5	5	5	4	5	4	5	3	5	4	4	3	4
570	3.39167	2.5	3	3	4.5	4.25	2.6	3	3.375	18	3	4	2	3	2	2	5	2	5	5	3	3	3	3	4	2	3	2	3	3	2	5	5	3	4	5	4	4	5	3	4	2	3	2	3	4	3	2	2
571	3.59167	3	3.25	4.25	2.75	3.5	3.8	4	2.125	3	1	2	3	2	1	1	3	3	3	2	2	4	5	4	3	4	3	4	4	4	4	3	4	3	4	3	3	2	3	3	5	5	4	2	3	4	4	2	3
572	3.58333	1.9	4.75	3.5	4.25	3	3.2	2.8	3.75	12	3	2	4	3	4	3	4	4	3	4	5	3	3	3	1	4	3	3	3	4	3	1	3	4	4	3	5	5	4	4	2	4	4	5	5	4	5	1	2
573	3.23333	3.7	2.5	3.5	2.5	3.5	4	3.4	1.875	18	3	3	3	2	1	3	1	2	3	2	1	3	3	4	3	4	3	5	4	4	4	3	3	3	5	2	2	3	3	3	5	2	4	1	4	3	2	3	4
574	4.675	4.8	4.75	4.25	4.5	4.75	5	4.8	4.75	60	4	4	5	3	5	5	5	5	5	5	5	5	5	5	4	5	5	5	5	5	5	5	4	5	5	4	4	5	5	3	5	5	4	4	5	5	5	5	5
575	3.575	3.5	3.5	3.5	4.25	3	4	3.2	2.875	0	3	1	4	4	3	2	3	1	3	4	3	4	3	3	2	4	4	4	4	4	4	3	2	4	3	5	4	4	4	3	3	4	4	4	4	3	3	3	4
576	2.94167	2.6	4	2.5	4.25	1.5	2.6	2.8	3	60	4	4	5	3	3	3	4	1	3	3	4	4	3	3	1	3	3	3	2	2	3	1	1	2	2	4	5	4	4	3	3	3	1	4	5	4	3	2	2
577	3.48333	4.6	3.75	4.75	3.25	2.75	2.8	3.6	3.75	18	3	3	3	3	3	4	3	5	4	4	4	4	4	3	4	3	3	4	3	2	2	3	2	3	3	4	3	4	2	5	5	4	5	3	4	5	3	5	4
578	2.34167	2.4	3.25	2.25	2.25	2.5	1.8	2	3	4	2	2	2	3	4	3	3	3	2	3	3	2	1	1	3	3	3	1	3	1	1	3	1	3	3	3	3	1	2	3	3	2	1	3	4	3	3	3	3
579	2.825	3.4	2.25	2	3.25	2.25	3.2	4	2.125	12	2	3	3	3	1	3	3	2	1	3	1	4	4	3	4	5	3	3	3	3	4	3	1	2	3	4	3	3	3	3	2	2	1	2	1	3	3	4	4
580	3.61667	4.2	2.75	4.5	4	3.25	3.4	3.8	3.875	24	3	3	4	4	4	5	4	2	4	4	4	4	5	4	3	3	4	3	3	3	4	3	3	3	4	4	4	4	4	4	5	5	4	2	2	4	3	5	5
581	4.30833	3.7	4	4.25	4.75	4.25	4.4	4.2	4.625	64	4	5	4	4	5	4	5	4	5	5	5	4	4	5	3	5	4	4	5	5	4	5	5	3	4	4	5	5	5	4	5	4	4	4	4	4	4	4	4
582	4.15	2.3	3.25	4.5	3.75	4	4.6	4.8	2.625	4	2	2	2	3	4	4	1	3	2	2	2	5	5	4	5	5	4	5	5	5	4	4	5	4	3	4	4	4	3	4	5	5	4	3	3	4	3	3	2
583	4.50833	4.5	4.5	4.75	4.5	4.5	4.4	4.4	5	32	4	3	4	5	5	5	5	5	5	5	5	5	4	4	5	4	4	4	4	5	5	4	4	5	5	4	5	4	5	5	5	5	4	3	5	5	5	5	4
584	3.01667	1.8	2.5	2.25	3.5	2.25	3.4	4.2	2.25	18	3	3	3	3	1	3	2	2	3	3	1	4	4	4	4	5	3	2	3	5	4	2	3	3	1	4	3	4	3	3	2	3	1	3	3	3	1	1	2
585	4.4	4.8	4.25	4.5	4.5	3.75	4.6	4.8	4.5	75	5	4	5	4	4	5	5	5	4	5	4	5	5	4	5	5	5	4	5	5	4	5	3	4	3	4	5	4	5	5	5	4	4	4	4	4	5	4	4
586	2.73333	2.7	3.25	2	3.75	4	1.4	2	2.625	48	3	5	4	3	3	3	1	1	4	3	3	2	1	2	3	2	1	1	2	1	2	4	4	4	4	4	2	4	5	3	2	2	1	3	3	3	4	2	3
587	3.88333	3.5	4.5	3.75	3	3.25	4.2	4.6	2.375	27	3	4	3	1	3	3	3	2	3	1	3	5	5	4	5	4	4	5	4	4	4	3	3	3	4	2	3	3	4	4	4	4	3	4	5	5	4	3	4
588	4.075	4.5	3.75	4.75	5	3.75	4	3.2	3.625	2	1	2	2	3	3	4	3	4	4	4	4	3	3	4	3	3	4	4	4	4	4	3	4	4	4	5	5	5	5	5	5	4	5	5	3	4	3	3	5
589	4.26667	4.5	4.75	4	4.75	3.5	4	4.6	2.75	36	3	4	4	3	3	2	2	2	3	3	4	5	5	3	5	5	4	4	4	4	4	4	3	4	3	5	5	4	5	4	5	4	3	5	5	5	4	4	5
590	2.675	1.5	2.25	2.75	3.75	2.5	2.6	2.2	2.625	1	1	2	1	3	1	2	3	2	4	3	3	1	2	3	1	4	3	3	2	3	2	3	1	3	3	4	4	4	3	3	3	3	2	2	1	3	3	1	2
591	4.23333	2.8	3.75	4.5	4.5	4.25	3.4	5	3.125	6	3	2	2	3	3	3	4	1	3	5	3	5	5	5	5	5	2	4	4	3	4	4	5	4	4	4	4	5	5	5	5	4	4	4	2	5	4	2	2
592	4.19167	4	4	4.25	4.5	5	4	3.4	4	100	5	5	5	3	4	5	4	4	4	4	4	3	3	4	4	3	4	4	4	4	4	5	5	5	5	4	5	4	5	4	5	4	4	3	4	5	4	3	3
593	4.34167	3.2	4.5	3.5	4.75	4.5	4.2	4.6	3.125	48	4	4	4	3	4	3	4	3	4	3	1	5	5	4	4	5	4	5	3	5	4	4	5	4	5	5	5	4	5	4	5	2	3	4	5	5	4	2	3
594	2.55	2.2	2.5	3.25	2	2.75	2.8	2	2.5	30	3	3	5	3	3	2	3	2	3	1	3	2	1	3	1	3	3	3	2	3	3	3	3	3	2	1	2	3	2	3	5	2	3	3	1	3	3	3	1
595	3.5	2.1	4	3	4.5	3.5	3	3	3.625	0	2	1	2	4	3	3	4	4	4	4	3	3	3	2	3	4	3	3	3	3	3	2	5	4	3	5	5	5	3	3	3	4	2	4	4	4	4	3	3
596	3.84167	3.4	4	2.75	4.25	4.25	3.8	4	4	60	5	4	4	3	4	5	5	4	3	4	4	5	3	4	4	4	5	4	3	3	4	5	4	4	4	3	5	5	4	3	2	3	3	3	5	4	4	3	4
597	3.89167	4.6	4.25	3.75	2.75	5	3.6	4	4.625	48	4	4	4	4	5	4	5	5	5	5	4	4	4	4	4	4	4	3	3	4	4	5	5	5	5	4	3	3	1	3	4	4	4	5	5	4	3	4	5
598	4.175	3.7	3	4	4.5	4.75	4	4.8	4.25	18	2	4	3	4	4	4	4	5	5	4	4	5	5	5	5	4	3	4	4	4	5	5	5	5	4	5	4	4	5	3	5	4	4	3	3	3	3	4	2
599	4.01667	2.2	4	3.75	4	4.75	4.2	3.4	2.5	18	2	4	3	3	2	3	4	2	1	3	2	3	3	5	3	3	4	5	5	4	3	4	5	5	5	4	5	5	2	4	3	4	4	4	4	4	4	2	2
600	2.96667	4.3	3.5	1.75	2.5	3.25	3.8	3	3	80	5	5	4	3	3	2	2	3	4	3	4	4	3	3	2	3	4	4	3	4	4	4	3	3	3	3	3	2	2	3	2	1	1	3	3	4	4	4	4
601	2.91667	3.3	3.75	2.25	3	2.5	3.4	2.6	4	40	4	3	5	4	4	4	4	5	4	4	3	2	4	3	1	3	5	3	4	4	1	4	4	1	1	4	3	2	3	2	2	2	3	4	4	4	3	4	4
602	3.7	2.2	3.75	3	4	4.25	4.4	2.8	2.25	0	2	1	3	3	4	3	1	1	1	2	3	3	3	2	3	3	5	4	4	4	5	4	5	4	4	4	5	4	3	2	5	2	3	4	4	3	4	1	3
603	4.4	4	3.75	4.25	4.5	4.5	4.6	4.8	4.5	80	5	5	4	5	5	5	4	4	5	4	4	5	5	4	5	5	5	4	5	5	4	4	5	4	5	5	4	4	5	5	4	4	4	3	4	4	4	4	4
604	4.35833	2.5	4	4.25	4.5	5	4.2	4.2	3.25	0	3	1	4	3	5	3	3	3	4	3	2	4	5	4	3	5	5	3	4	4	5	5	5	5	5	4	5	4	5	4	5	4	4	3	4	4	5	2	2
605	2.325	1.9	3	2.25	2.75	1.75	2	2.2	2.375	6	2	2	3	2	2	3	3	1	3	3	2	3	3	2	1	2	2	2	1	3	2	1	1	3	2	3	4	2	2	3	1	3	2	3	3	3	3	2	1
606	2.50833	1.6	2.25	2.5	3.25	2.25	3.2	1.6	2.75	27	3	4	3	3	3	4	3	1	4	2	2	1	2	2	1	2	2	4	3	4	3	3	2	2	2	3	3	3	4	3	3	2	2	2	2	2	3	2	1
607	2.51667	2.4	2.25	1.5	2	2.75	2.8	3.8	3.75	4	2	3	1	3	3	3	4	5	4	4	4	3	3	4	5	4	3	3	3	4	1	2	3	3	3	2	2	2	2	2	1	2	1	1	3	3	2	4	1
608	3.38333	2.8	4	3.5	4.75	3.25	2.4	2.4	2.375	9	3	2	3	3	3	2	4	3	1	2	1	1	2	3	3	3	2	1	3	3	3	3	4	3	3	5	5	4	5	4	4	3	3	4	3	5	4	2	4
609	4.16667	3.8	3.75	4.5	4.5	4.25	4.2	3.8	2.25	32	4	3	4	1	3	2	3	1	3	2	3	4	4	4	4	3	4	4	4	4	5	4	5	4	4	5	4	5	4	4	5	5	4	3	3	5	4	4	4
610	3.53333	2.9	2.5	2	4.5	4	4.4	3.8	4.625	48	4	4	4	5	4	5	4	5	5	5	4	4	4	4	3	4	4	5	4	5	4	4	5	4	3	5	5	4	4	2	3	2	1	3	3	1	3	3	2
611	3.65	2.6	3.25	2.75	3.75	4.75	4.2	3.2	3.25	0	3	1	3	3	3	3	4	4	3	3	3	3	3	3	3	4	4	3	4	5	5	5	5	5	4	4	3	5	3	3	3	3	2	4	3	3	3	1	2
612	3.08333	3.1	4.75	2.5	3.25	3	2.2	2.8	3.875	80	4	5	5	4	4	4	5	3	4	3	4	3	3	3	3	2	3	1	2	3	2	3	3	2	4	2	4	3	4	3	3	2	2	5	5	4	5	1	1
613	4.725	4.7	4.75	5	4.75	4.25	5	4.6	4.75	75	5	4	5	5	5	4	5	5	5	5	4	5	5	5	4	4	5	5	5	5	5	5	4	5	3	5	4	5	5	5	5	5	5	5	4	5	5	5	5
614	4.075	4.6	4	4.5	3.75	4	4.2	4	2.875	24	3	3	4	3	4	1	4	4	4	1	2	4	3	5	4	4	5	5	3	3	5	4	4	4	4	4	3	4	4	5	5	4	4	4	5	4	3	4	5
615	3.21667	3.8	3	3.25	2.75	2.5	4.4	3.4	3.375	48	4	4	4	4	3	3	4	3	1	4	5	4	3	2	3	5	3	5	5	5	4	3	1	3	3	3	3	1	4	4	3	3	3	3	3	3	3	4	4
616	3.16667	2.3	2	4.25	3.75	3	3	3	2.75	0	2	1	3	3	3	3	3	2	3	3	2	3	3	2	4	3	3	3	3	2	4	3	1	4	4	3	4	3	5	5	5	3	4	1	3	1	3	2	3
617	3.55833	3.3	2.5	4.75	3.5	4	3.4	3.2	4.75	80	4	5	5	4	4	5	5	5	5	5	5	4	3	4	3	2	4	3	3	4	3	5	4	3	4	4	2	4	4	4	5	5	5	3	2	3	2	3	4
618	2.89167	2.1	3.25	3.5	3.25	2.75	2	2.6	3	18	3	3	3	3	3	2	4	3	3	3	3	2	3	2	4	2	1	3	3	1	2	3	2	3	3	2	3	3	5	3	4	4	3	3	4	3	3	1	1
619	3.275	3.9	4.25	2.5	2.75	3.75	3.4	3	4.625	64	4	5	4	5	4	5	5	4	5	5	4	4	3	2	3	3	4	3	3	3	4	4	4	3	4	3	3	2	3	3	2	3	2	5	3	5	4	3	4
620	4.65	2.4	4.75	4.5	5	4.25	4.6	4.8	4.875	6	1	4	2	5	5	4	5	5	5	5	5	5	5	4	5	5	4	5	4	5	5	5	4	4	4	5	5	5	5	4	5	5	4	5	5	4	5	1	3
621	3	2.9	4.5	2	4.25	2.25	2.4	2.6	2.875	64	4	5	4	1	3	3	4	3	1	4	4	3	4	2	3	1	3	1	2	3	3	3	1	2	3	4	4	5	4	3	1	2	2	4	4	5	5	3	3
622	3.225	1.7	4.25	2.75	4.25	3.5	2.4	2.2	1.75	24	4	4	2	3	1	3	1	1	1	2	2	2	1	4	2	2	3	2	3	1	3	4	4	3	3	4	4	4	5	3	2	4	2	4	4	5	4	1	1
623	3.45833	1.9	3.25	3.5	3.75	3.25	3.4	3.6	2.25	80	5	5	4	3	2	2	2	3	2	2	2	4	4	3	3	4	5	4	3	3	2	4	3	3	3	4	3	4	4	4	5	4	1	3	4	3	3	1	2
624	2	1.7	1.5	2.75	2.5	2.25	1.6	1.4	2.375	4	1	3	2	3	3	3	2	3	2	1	2	1	2	1	1	2	1	1	2	2	2	1	3	2	3	3	3	1	3	2	5	3	1	2	1	2	1	1	2
625	4.28333	4.7	4.25	4.5	3.25	4.5	4.6	4.6	4	24	3	3	4	4	3	4	4	5	5	3	4	5	4	5	4	5	5	4	5	4	5	5	5	4	4	3	4	3	3	4	5	4	5	4	4	4	5	5	5
626	2.71667	2.4	2.5	2.5	4	2.5	2.6	2.2	3.625	24	4	3	3	3	4	4	3	3	4	4	4	2	2	3	2	2	2	3	3	2	3	3	2	2	3	4	5	3	4	2	3	2	3	3	1	3	3	3	3
627	2.61667	3	2.25	2.75	4.25	2.25	2.6	1.6	3.375	18	3	3	3	3	4	3	3	3	5	4	2	2	1	2	1	2	3	4	3	1	2	2	3	3	1	4	4	4	5	3	3	4	1	2	2	2	3	2	3
628	2.93333	3.3	3.5	2.5	3.25	2.75	3.4	2.2	2.75	60	5	4	4	3	4	3	2	3	2	3	2	2	3	2	1	3	5	1	3	3	5	2	3	3	3	3	4	3	3	3	3	3	1	3	4	4	3	3	3
629	3.78333	1.9	3	4.5	3.75	4.25	3.6	3.6	3.125	6	2	2	3	3	3	3	3	2	4	4	3	3	3	4	4	4	4	5	4	1	4	4	5	4	4	4	3	4	4	4	5	5	4	3	3	3	3	2	2
630	2.775	2.2	2.5	2.75	2.75	2.25	1.8	4.6	4.375	24	4	3	3	4	4	4	5	4	5	5	4	4	4	5	5	5	2	3	1	2	1	3	1	3	2	3	4	2	2	3	3	4	1	3	3	3	1	2	3
631	2.75	2.6	3	2.25	4.25	2	1.6	3.4	4	64	4	5	4	4	5	5	4	3	4	4	3	3	3	3	5	3	1	1	2	3	1	1	3	3	1	4	4	4	5	3	2	3	1	3	3	3	3	2	2
632	4.28333	3.2	4.5	3.75	5	4.25	3.6	4.6	3.625	27	3	4	3	3	4	4	4	3	3	5	3	5	4	5	5	4	3	4	4	4	3	5	4	4	4	5	5	5	5	3	4	4	4	5	5	4	4	3	3
633	3.90833	4.2	3.5	4.5	4	4.25	4.4	2.8	3.875	60	4	4	5	3	4	3	4	5	4	4	4	3	4	2	1	4	4	5	4	4	5	4	4	4	5	3	4	4	5	4	5	4	5	3	4	4	3	4	4
634	4.375	4.4	4.25	4.5	4.25	4.25	4.4	4.6	3.375	32	4	3	4	3	3	3	5	3	3	3	4	4	5	5	5	4	5	5	4	4	4	5	4	4	4	4	4	4	5	4	5	5	4	5	4	4	4	4	4
635	3.84167	2.6	4	4.25	4.25	3.75	4	2.8	2.25	27	3	4	3	3	3	3	1	1	2	3	2	4	2	3	3	2	3	5	4	4	4	4	3	4	4	4	4	4	5	4	5	4	4	4	5	3	4	2	3
636	2.50833	1.6	2	2.5	3	2.75	3.2	1.6	3.5	0	2	1	3	3	5	3	3	3	3	4	4	2	2	1	2	1	3	3	3	3	4	2	3	3	3	3	3	3	3	4	2	3	1	2	3	2	1	1	2
637	2.81667	4.2	3	2.75	3	2.75	2.2	3.2	4.5	48	4	4	4	4	4	5	5	5	5	4	4	3	4	3	2	4	3	1	3	1	3	4	3	1	3	3	3	3	3	3	3	3	2	3	3	3	3	4	4
638	4.65	3.5	4.75	5	5	3.75	4.8	4.6	4.625	80	4	5	5	4	4	5	5	5	5	5	4	5	4	5	5	4	4	5	5	5	5	4	4	3	4	5	5	5	5	5	5	5	5	4	5	5	5	3	4
639	3.36667	3.5	4.75	3.25	2.75	2.25	3.4	3.8	3.375	20	4	2	5	4	3	3	4	3	4	3	3	4	4	4	3	4	3	3	3	4	4	3	1	4	1	4	1	2	4	3	3	4	3	5	5	4	5	3	4
640	2.66667	2.2	3	1.75	2.5	2.75	2.8	3.2	2.875	0	2	1	3	2	3	4	3	2	3	2	4	2	4	3	4	3	1	4	2	3	4	5	1	1	4	1	4	3	2	3	1	1	2	3	3	3	3	1	3
641	3.81667	3.9	3.75	3.25	4.5	4	3.6	3.8	3.125	75	5	4	5	3	3	3	3	4	3	3	3	3	4	4	4	4	4	4	3	4	3	4	5	4	3	4	4	5	5	3	3	4	3	4	4	4	3	4	3
642	4.55	3.7	4.5	4	5	5	4.4	4.4	4	48	3	5	4	5	4	3	4	3	4	4	5	5	4	3	5	5	4	5	5	4	4	5	5	5	5	5	5	5	5	4	3	5	4	4	4	5	5	4	3
643	3.86667	3.3	4.25	3.75	2.5	4.5	4.4	3.8	1.875	32	4	3	4	3	3	3	1	1	1	1	2	3	3	4	5	4	4	5	5	4	4	4	5	5	4	3	2	3	2	4	5	3	3	3	4	5	5	3	4
644	3.48333	4.4	4	3.75	4	2.75	4.2	2.2	4.5	36	3	4	4	4	4	5	5	4	5	5	4	2	2	2	2	3	5	4	4	4	4	3	2	3	3	4	3	4	5	3	5	4	3	5	3	5	3	5	5
645	2.3	2	1.5	1.75	3.25	2.5	2.2	2.6	2.875	8	2	2	4	3	4	3	3	3	3	2	2	3	3	3	1	3	3	4	1	1	2	3	2	2	3	4	3	3	3	3	2	1	1	1	1	3	1	2	1
646	3.68333	4.2	3.25	2.5	4.5	4.25	4.6	3	4.875	18	3	3	3	4	5	5	5	5	5	5	5	4	4	2	2	3	4	5	5	4	5	4	5	4	4	4	5	4	5	3	3	3	1	3	3	4	3	4	5
647	3.44167	4.8	4.25	3.25	2.75	3	3.4	4	3.5	6	3	2	2	3	4	3	4	5	4	4	1	4	4	4	4	4	3	3	3	3	5	3	2	3	4	3	2	2	4	3	5	2	3	5	5	4	3	5	5
648	3.21667	4.7	4.75	3.75	3	3	2.8	2	4	60	3	5	5	3	4	3	5	5	5	4	3	3	2	1	2	2	4	3	3	3	1	2	3	3	4	4	3	2	3	4	4	3	4	4	5	5	5	4	5
649	3.88333	2.8	3.75	3.75	4.5	4.5	3.2	3.6	4.5	80	4	5	5	5	5	5	4	4	5	4	4	3	3	4	4	4	3	3	3	3	4	4	4	5	5	5	5	3	5	3	4	4	4	3	3	4	5	3	3
650	4.5	3.9	4.75	4.75	4.25	4.25	4.2	4.8	5	16	2	3	4	5	5	5	5	5	5	5	5	5	5	5	4	5	4	5	4	5	3	4	5	3	5	4	5	3	5	5	5	5	4	4	5	5	5	5	4
651	3.59167	2.7	2.75	4.5	3.25	4.25	3.4	3.4	3.75	100	5	5	5	4	4	3	4	4	4	3	4	3	3	3	4	4	2	4	4	3	4	4	4	4	5	3	3	4	3	5	5	4	4	3	2	3	3	3	3
652	4.6	4.6	4.75	4.5	4.5	4.25	5	4.6	4.625	60	5	4	4	4	5	4	5	5	5	5	4	5	5	4	5	4	5	5	5	5	5	4	3	5	5	5	4	4	5	4	5	5	4	5	5	5	4	5	5
653	3.475	3.9	2.5	3.75	4.25	4.75	2.6	3	4.125	64	4	5	4	3	4	4	5	5	4	4	4	3	3	2	3	4	1	1	3	3	5	5	5	4	5	4	5	4	4	3	4	4	4	2	3	2	3	4	4
654	4.03333	4.3	3.75	4	4.75	3.5	4.4	3.8	3.625	27	3	4	3	4	4	3	4	3	4	3	4	4	4	4	4	3	4	4	5	4	5	3	5	3	3	5	5	4	5	5	3	4	4	3	4	4	4	4	4
655	2.65833	2	2.75	2.5	3.75	3.75	1.4	1.8	2.125	0	3	1	3	3	2	1	3	3	1	3	1	1	2	2	1	3	2	1	2	1	1	4	4	4	3	3	3	4	5	3	3	2	2	3	2	3	3	1	2
656	2.98333	3.8	2.75	2.25	4.75	3.75	1.6	2.8	2.625	80	4	5	5	3	1	3	3	3	2	3	3	3	2	2	3	4	2	3	1	1	1	3	3	4	5	4	5	5	5	3	3	2	1	3	2	3	3	5	3
657	4.4	4.1	4.5	4.5	4.25	3.75	5	4.4	3.75	12	4	2	3	3	3	4	4	4	4	4	4	5	4	4	5	4	5	5	5	5	5	4	4	3	4	4	5	4	4	4	5	5	4	4	4	5	5	4	4
658	3.96667	4.2	4.25	4	4.5	4.25	4.2	2.6	3.25	12	2	3	3	3	3	2	4	3	4	3	4	2	2	3	4	2	4	4	4	5	4	4	4	5	4	4	5	5	4	4	5	4	3	4	4	4	5	4	3
659	4.20833	4.4	4.5	4.5	4	3.25	4.6	4.4	5	80	5	5	4	5	5	5	5	5	5	5	5	4	4	5	4	5	5	5	4	4	5	4	3	3	3	5	4	3	4	5	5	4	4	5	5	4	4	4	4
660	4.35833	3.6	4.5	4.75	4.75	4.75	4.2	3.2	3.5	32	4	3	4	3	4	2	3	3	5	5	3	3	3	4	2	4	4	5	5	4	3	5	4	5	5	5	5	4	5	5	5	5	4	4	5	5	4	3	4
661	3.64167	3.8	2.75	4.5	3.75	4.25	3.6	3	3.75	60	4	4	5	4	4	5	3	3	5	4	2	3	3	3	3	3	4	4	4	4	2	4	4	5	4	3	4	4	4	4	5	4	5	3	2	3	3	4	4
662	3.325	2.3	2.75	3.75	3.75	2.5	3.6	3.6	3.125	3	3	2	1	3	4	3	3	3	3	2	4	4	4	4	3	3	4	3	4	4	3	3	1	3	3	4	3	3	5	4	3	4	4	2	3	3	3	1	2
663	2.39167	3	3	2.75	1.75	3.25	2	1.6	2.5	27	3	4	3	3	2	3	3	3	1	3	2	1	1	3	1	2	1	1	2	2	4	3	3	4	3	1	2	1	3	3	4	2	2	3	3	2	4	1	3
664	4.075	4.2	4	4	5	4.25	3.8	3.4	3.5	100	5	5	5	3	4	4	4	3	4	3	3	3	3	4	3	4	4	5	4	3	3	4	5	4	4	5	5	5	5	4	4	4	4	3	5	4	4	4	4
665	3.05833	4.1	3	2.75	2.75	4.25	3.2	2.4	4	32	4	3	4	4	4	4	4	4	4	3	5	3	3	2	2	2	2	4	3	3	4	4	5	4	4	3	3	3	2	3	3	3	2	3	3	2	4	2	5
666	4.51667	4.6	4.25	4.5	5	4.75	4.4	4.2	4.875	64	4	5	4	5	5	5	5	4	5	5	5	4	4	4	5	4	5	5	4	4	4	5	5	5	4	5	5	5	5	5	5	4	4	5	4	4	4	4	5
667	2.25	1.7	2	2.5	2.75	2.25	2.2	1.8	2.875	27	3	4	3	4	3	3	2	3	3	4	1	1	1	1	3	3	2	2	2	3	2	2	2	3	2	3	2	2	4	3	2	2	3	2	3	2	1	1	1
668	4.59167	4.4	4.75	4	4	5	5	4.8	4.25	75	5	4	5	4	4	4	5	4	5	4	4	5	5	5	4	5	5	5	5	5	5	5	5	5	5	4	5	4	3	4	5	5	2	5	5	5	4	4	4
669	4.1	3.9	4.5	4.5	4.75	4.25	3	3.6	4.5	60	4	4	5	5	4	4	4	4	5	5	5	4	3	4	3	4	2	3	3	3	4	4	5	3	5	4	5	5	5	5	5	4	4	4	5	5	4	3	4
670	4.45	4.5	4	4.5	4.5	4.5	4.6	4.6	4.5	100	5	5	5	5	4	5	5	4	5	4	4	5	4	5	5	4	5	5	4	5	4	5	4	5	4	5	4	4	5	5	5	4	4	5	4	3	4	5	4
671	4	2.7	4.5	3	4.75	4.75	3	4	4.875	16	4	2	4	5	4	5	5	5	5	5	5	4	4	5	4	3	4	3	2	3	3	4	5	5	5	5	4	5	5	3	5	2	2	4	5	4	5	2	2
672	2.74167	4.3	4	2	3	2.25	2.2	3	2.875	24	4	3	3	3	4	3	3	1	3	4	2	3	4	3	4	1	1	4	2	3	1	1	2	3	3	3	3	2	4	3	2	2	1	4	4	4	4	4	4
673	4.45	3.9	3.5	4.25	5	4.75	4.4	4.8	4.5	50	5	3	5	4	4	4	5	4	5	5	5	5	5	5	4	5	4	5	4	4	5	4	5	5	5	5	5	5	5	4	5	4	4	4	4	3	3	2	4
674	3.55833	3.6	3.25	3.5	4.5	3.5	2.2	4.4	3.875	4	2	2	2	4	4	5	4	3	4	4	3	5	4	4	5	4	2	1	3	1	4	4	4	3	3	4	5	4	5	3	4	3	4	3	4	3	3	4	3
675	3.85	3.8	4	4.5	3.75	3.25	4.4	3.2	4.75	48	4	4	4	5	5	4	4	5	5	5	5	4	4	2	2	4	4	4	4	5	5	2	4	4	3	4	3	3	5	5	5	4	4	4	4	4	4	3	3
676	2.23333	2.1	1.75	2.5	2.5	2.25	2.6	1.8	2.25	16	2	3	4	3	3	2	3	1	1	3	2	2	2	1	2	2	1	3	3	3	3	3	2	1	3	2	3	3	2	3	2	2	3	1	3	2	1	2	1
677	4.35	2.5	4.25	4.5	4.75	4	4	4.6	4.375	12	2	3	3	4	4	4	5	4	5	4	5	5	5	5	4	4	3	5	4	4	4	3	5	5	3	5	5	4	5	4	5	5	4	4	5	4	4	2	1
678	3.68333	2.4	3.75	4.25	3.5	4	2.4	4.2	4.375	100	5	5	5	4	4	4	5	4	4	5	5	4	5	4	5	3	3	3	2	1	3	4	4	4	4	3	4	3	4	4	5	4	4	3	4	4	4	3	2
679	3.95	4.2	4.25	4.5	3.75	4	4	3.2	4.5	80	5	5	4	5	5	4	5	2	5	5	5	4	4	2	4	2	3	5	4	5	3	5	4	3	4	4	4	3	4	4	5	5	4	5	4	4	4	4	5
680	4.15833	3.4	4.5	3.25	4.75	4.25	4	4.2	4.5	100	5	5	5	4	4	5	5	5	5	4	4	4	5	3	5	4	4	4	4	4	4	4	4	5	4	5	4	5	5	3	3	4	3	3	5	5	5	3	3
681	3.225	1.6	2.75	4.25	2.25	4.5	3	2.6	4.75	60	5	4	4	4	5	5	5	5	5	5	4	3	2	4	2	2	4	3	1	3	4	5	3	5	5	2	1	3	3	5	5	4	3	2	3	3	3	1	1
682	4.06667	4.4	4	4.25	5	4.75	3.6	2.8	4.375	100	5	5	5	5	4	5	4	4	4	4	5	3	2	3	3	3	3	4	3	3	5	5	5	5	4	5	5	5	5	4	5	4	4	4	4	4	4	4	5
683	2.75	1.6	2.25	3.75	3.5	3	2.4	1.6	3.125	0	1	1	2	4	3	3	3	3	3	3	3	1	2	2	2	1	1	1	2	4	4	4	1	3	4	4	4	3	3	4	3	4	4	3	3	2	1	2	1
684	2.625	1.6	2.5	3	2.5	1.75	3.8	2.2	3.375	18	3	3	3	3	3	3	3	4	3	4	4	1	2	3	2	3	4	4	3	4	4	1	2	3	1	3	4	1	2	3	3	3	3	1	3	3	3	1	2
685	3.725	2.8	3.25	4.5	3.5	4.5	3.4	3.2	4.375	80	5	5	4	5	5	4	4	5	5	4	3	3	4	2	4	3	3	3	3	4	4	5	4	5	4	3	4	4	3	4	5	5	4	3	3	3	4	3	4
686	3.55833	3.2	3	4	3.5	3.25	3.2	4.4	3.875	75	5	4	5	3	5	3	3	4	4	5	4	4	5	4	4	5	3	2	4	3	4	4	3	3	3	4	3	3	4	4	4	4	4	3	3	3	3	4	3
687	2.53333	4.5	2.75	3.25	1.75	2.25	2.2	3	4.375	36	3	4	4	4	4	5	5	5	3	5	4	3	3	3	3	3	2	2	3	1	3	1	2	3	3	1	2	1	3	3	3	3	4	3	3	4	1	4	5
688	2.30833	1.8	2.75	2.5	2.75	2.25	1.4	2.2	2.625	6	2	4	1	2	3	3	3	1	2	4	3	3	3	1	3	1	1	2	2	1	1	4	3	1	1	3	3	3	2	3	2	3	2	2	3	3	3	2	1
689	2.90833	2.7	3.25	2.75	4	3.25	2	2.2	3.375	12	2	3	3	4	4	3	3	3	3	4	3	3	2	2	1	3	3	1	3	1	2	3	4	3	3	4	3	4	5	3	3	2	3	3	3	4	3	4	3
690	4.68333	2.6	3.75	5	5	4.75	4.8	4.8	4.625	80	4	5	5	5	5	4	5	5	4	4	5	5	5	4	5	5	4	5	5	5	5	5	5	4	5	5	5	5	5	5	5	5	5	4	3	4	4	3	1
691	2.225	1.6	2.75	2.25	2.75	2	2	1.6	2.625	40	4	3	5	4	2	3	3	1	3	2	3	1	2	1	2	2	1	3	1	3	2	3	1	1	3	3	1	4	3	3	3	2	1	2	3	3	3	1	2
692	3.15	3.1	3.25	3.5	3.75	2	3	3.4	2.875	36	3	4	4	3	3	3	2	3	3	3	3	4	4	3	3	3	3	4	3	3	2	2	1	3	2	4	3	3	5	3	3	4	4	3	3	3	4	3	2
693	2.85833	3.7	2	3.25	2.75	2.75	2.8	3.6	1.75	16	2	3	4	1	2	1	1	1	3	3	2	4	3	4	3	4	3	3	3	4	1	3	4	2	2	3	3	3	2	3	4	4	2	1	3	1	3	2	4
694	3.53333	4.3	3.75	4.75	3	2.5	3.4	3.8	3.375	27	3	4	3	3	3	3	4	3	4	3	4	4	4	4	3	4	4	2	4	4	3	3	2	2	3	2	3	3	4	5	5	4	5	3	4	4	4	4	5
695	3.99167	3.9	3.25	4.25	4.5	3.75	3.8	4.4	3.25	9	3	2	3	3	4	3	4	4	3	3	2	4	4	5	5	4	3	5	4	3	4	4	3	4	4	4	5	4	5	4	5	4	4	3	3	3	4	3	4
696	2.3	2.8	1.75	2.75	3	1.5	2	2.8	2.875	6	3	3	1	4	3	3	4	3	1	3	2	2	2	3	4	3	3	2	1	2	2	2	1	1	2	3	3	4	2	3	3	3	2	3	2	1	1	1	3
697	3.025	2.7	2.75	2.5	3.75	2.75	3.2	3.2	3	32	4	3	4	3	4	4	3	2	2	4	2	4	4	1	5	2	3	3	3	3	4	2	3	3	3	4	3	4	4	3	2	2	3	1	3	3	4	3	3
698	4.09167	4	4.75	4.25	3.25	4.5	4	3.8	4.75	36	3	4	4	4	5	5	5	5	4	5	5	4	3	4	4	4	3	5	4	4	4	5	4	4	5	2	5	3	3	4	5	4	4	5	4	5	5	3	4
699	4.24167	3.4	5	2.5	4.5	4.25	4.4	4.8	4.375	30	5	3	3	4	4	5	5	5	4	4	4	5	5	5	4	5	4	4	5	5	4	5	4	5	3	5	5	3	5	2	2	3	3	5	5	5	5	4	4
700	4.29167	3.1	4.5	4.75	3.5	5	4.2	3.8	4.75	48	4	4	4	4	5	5	4	5	5	5	5	4	4	3	4	4	3	5	5	4	4	5	5	5	5	4	4	4	2	5	5	4	5	3	5	5	5	3	2
701	3.23333	4.3	3.25	4.25	4.5	3	2.6	1.8	2.25	2	1	2	2	3	3	3	2	2	1	3	1	1	1	2	3	2	3	2	2	3	3	4	3	2	3	5	5	4	4	4	5	4	4	4	3	3	3	4	4
702	3.8	3.9	2.25	4.5	4.75	3.5	4.6	3.2	4.5	36	4	4	3	3	4	5	5	5	4	5	5	3	4	2	3	4	5	5	4	4	5	4	4	3	3	5	5	4	5	4	5	5	4	1	3	3	2	4	3
703	3.25	2.2	2.5	4.5	2.5	3	3.4	3.6	3.75	12	1	4	4	3	4	4	4	3	4	4	4	4	5	3	3	3	4	3	3	3	4	3	3	4	2	4	1	1	4	5	5	4	4	1	3	3	3	3	2
704	2.31667	2.6	1.75	2.25	2.75	2.75	2.2	2.2	3.25	27	3	4	3	3	4	3	3	4	3	3	3	1	2	3	1	4	1	3	3	3	1	3	1	3	4	3	3	2	3	3	2	2	2	3	2	1	1	3	4
705	2.95833	4.3	4.25	2.75	1.75	4	2.2	2.8	2.375	30	5	3	3	1	3	3	3	3	1	3	2	3	2	3	3	3	3	1	2	3	2	4	4	4	4	2	3	1	1	3	3	2	3	5	4	4	4	4	4
706	4.66667	4.7	4.25	4.75	5	5	5	4	4.625	60	4	4	5	5	5	4	5	5	4	5	4	4	4	4	4	4	5	5	5	5	5	5	5	5	5	5	5	5	5	5	5	5	4	4	4	5	4	5	5
707	4.25	3.3	4.5	2.25	4.75	5	4.4	4.6	3.25	32	4	3	4	3	4	4	3	3	4	2	3	5	5	4	4	5	4	5	4	5	4	5	5	5	5	4	5	5	5	3	3	2	1	5	5	4	4	4	3
708	3.71667	2.6	4	4.75	3	3.75	4.2	2.6	2.5	12	2	3	3	3	1	3	1	3	4	3	2	2	4	1	3	3	4	5	4	4	4	3	3	5	4	3	3	4	2	5	5	5	4	4	4	4	4	2	3
709	2.175	3.2	1.75	2	1.75	2.75	2.8	2	2.625	36	4	4	3	3	3	3	3	3	1	3	2	1	1	3	2	3	3	4	3	3	1	4	1	3	3	2	1	1	3	2	2	3	1	1	2	3	1	3	3
710	4.175	3.2	3.25	4.5	5	3.5	4	4.8	2.5	100	5	5	5	2	2	3	3	1	3	4	2	5	5	5	5	4	4	4	4	4	4	4	3	3	4	5	5	5	5	4	5	5	4	4	3	3	3	4	2
711	2.96667	4.3	3	2	2.5	3.5	2.8	4	3.375	24	4	3	3	4	4	2	4	4	4	3	2	4	4	5	4	3	3	3	3	1	4	4	4	3	3	3	1	3	3	2	3	2	1	3	2	4	3	4	5
712	3.15833	4	2.25	3.25	3.75	4.5	3	2.2	3.125	12	2	3	3	3	3	3	4	3	2	3	4	2	2	2	4	1	4	4	2	1	4	5	5	4	4	4	3	3	5	3	5	2	3	3	3	1	2	3	3
713	3.91667	2.2	4.5	3.75	5	3.25	3.4	3.6	2.25	12	2	3	3	3	3	2	2	4	1	2	1	4	4	3	3	4	5	4	4	3	1	3	3	4	3	5	5	5	5	3	5	4	3	5	4	5	4	2	2
714	3.26667	3.3	3.75	4.25	2.75	3.25	2.8	2.8	3.25	24	2	4	4	3	3	3	4	2	4	3	4	3	2	3	3	3	4	3	3	3	1	3	3	4	3	3	3	2	3	4	5	4	4	4	3	4	4	4	4
715	3.20833	2.5	1.5	3.75	4.25	3.75	3.4	2.6	3.375	0	4	1	3	3	3	4	3	3	4	3	4	3	3	2	3	2	3	3	4	3	4	4	4	3	4	4	4	4	5	4	4	4	3	1	1	1	3	3	2
716	4.39167	3.3	3.5	4.25	5	5	4.4	4.2	3.25	80	4	5	5	3	3	3	4	2	4	4	3	5	5	4	3	4	4	4	5	5	4	5	5	5	5	5	5	5	5	4	5	4	4	4	2	4	4	1	3
717	3.89167	3.9	3.75	2.75	4.25	5	4.2	3.4	2.75	24	3	3	4	3	3	3	3	3	2	2	3	3	2	3	4	5	3	5	5	5	3	5	5	5	5	5	4	4	4	3	3	3	2	3	5	3	4	5	4
718	3.06667	2.4	2.5	3.75	3.75	4	2.4	2	3	3	1	2	3	4	4	3	3	1	3	3	3	2	1	3	3	1	3	2	2	1	4	3	5	4	4	3	4	4	4	4	4	4	3	2	3	3	2	1	1
719	3.79167	4.3	3	4.75	3.75	3.25	4	4	3	4	2	2	2	4	3	3	4	1	3	3	3	4	4	4	4	4	4	4	4	4	4	3	3	4	3	4	3	4	4	5	5	5	4	3	3	3	3	5	4
720	3.35833	4.6	3	2	2.5	4.25	3.8	4.6	3.375	48	4	5	3	3	3	3	3	4	3	4	4	4	4	5	5	5	5	3	4	4	3	5	4	4	4	3	3	2	2	2	2	2	2	3	2	3	4	4	5
721	2.79167	3.2	3.25	3.25	2.25	3	2.2	2.8	2	18	3	3	3	3	2	3	2	1	1	3	1	1	2	4	3	4	3	2	4	1	1	2	3	4	3	3	3	1	2	3	5	2	3	3	3	4	3	1	4
722	4.5	4.4	4	4.25	4.75	5	4.8	4.2	4.625	75	5	4	5	5	5	4	4	4	5	5	5	4	5	4	4	4	5	5	5	4	5	5	5	5	5	4	5	5	5	5	4	4	4	3	5	4	4	3	5
723	2.74167	1.4	2.75	4.25	2.5	3.75	1.8	1.4	3.375	2	1	2	2	4	3	4	4	3	2	4	3	2	1	1	1	2	2	1	1	2	3	3	4	4	4	3	4	1	2	5	5	4	3	3	3	2	3	1	1
724	4.28333	1.8	4	4.5	4.75	4.25	4	4.2	2.375	6	1	3	3	3	2	2	3	1	4	3	1	4	4	4	5	4	4	4	4	5	3	5	3	5	4	5	5	4	5	4	5	5	4	3	4	5	4	2	1
725	4.16667	3.8	4.5	4.5	3.5	4.5	3.6	4.4	3	0	2	1	3	3	3	4	4	2	2	3	3	5	5	5	4	3	3	3	4	4	4	5	4	4	5	4	4	4	2	5	5	4	4	4	5	5	4	4	3
726	3.93333	3.7	4.5	4	5	4.5	2.4	3.2	3.375	24	4	3	3	3	3	3	4	3	3	4	4	3	3	3	4	3	2	2	3	3	2	5	4	4	5	5	5	5	5	3	5	4	4	5	4	4	5	4	4
727	3.86667	4	3.5	4.25	4.25	4	3.2	4	2.875	64	4	5	4	2	3	3	3	2	3	3	4	5	4	4	4	3	3	3	3	3	4	2	5	4	5	4	5	4	4	3	5	5	4	3	4	3	4	3	4
728	3.23333	1.5	3	4	2.5	2.5	4.6	2.8	2.75	8	4	2	2	3	3	2	2	3	3	4	2	3	3	3	3	2	4	5	4	5	5	3	1	3	3	3	3	1	3	5	5	2	4	1	3	4	4	1	1
729	4.00833	4.6	4.25	4.25	5	2.75	3.6	4.2	4.75	48	4	4	4	5	4	4	5	5	5	5	5	4	5	5	4	3	4	4	3	3	4	3	2	3	3	5	5	5	5	4	5	3	5	4	4	4	5	3	5
730	2.425	1.6	2.5	2.75	3	1.5	2.2	2.6	2.125	4	1	3	2	3	3	3	1	1	1	3	2	2	3	3	2	3	3	3	2	1	2	1	2	2	1	4	3	3	2	3	2	2	4	3	3	1	3	1	2
731	2.625	3.2	2.5	3.25	2.75	3.25	2	2	2	48	4	4	4	1	4	3	1	1	3	2	1	2	1	2	3	2	2	3	2	1	2	3	3	3	4	3	3	1	4	4	3	3	3	1	3	3	3	4	3
732	2.61667	3.2	2.75	3	2.5	2.25	3	2.2	3.625	0	1	1	2	3	3	3	5	5	4	2	4	3	3	2	2	1	2	3	3	3	4	1	2	3	3	3	3	3	1	4	1	4	3	3	2	3	3	4	4
733	3.35833	4.1	3	4.75	4	2	3.2	3.2	4	0	3	1	3	4	3	3	4	4	5	5	4	3	4	3	4	2	3	4	3	3	3	3	3	1	1	4	4	4	4	5	5	5	4	3	3	3	3	3	5
734	3.15	4.3	2.5	2.5	3.75	3.75	2.8	3.6	2.625	36	3	5	3	3	3	3	1	3	2	3	3	4	4	3	3	4	2	4	3	2	3	4	4	4	3	3	4	3	5	3	2	2	3	3	4	2	1	4	4
735	3.33333	2.6	4	4	4.5	1.5	3.2	2.8	4.5	48	4	4	4	4	4	5	5	4	5	5	4	4	2	2	3	3	4	3	2	3	4	1	1	3	1	4	5	5	4	4	5	3	4	4	3	5	4	3	3
736	3.29167	2	3.75	4	3	4	2.6	2.4	2.25	0	2	1	3	1	3	3	3	1	2	3	2	2	2	2	3	3	3	3	3	1	3	5	4	3	4	2	3	4	3	4	5	5	2	4	3	4	4	2	2
737	3.2	2.9	2.75	1.75	5	1.5	4.2	4	4.5	0	3	1	3	4	5	4	4	5	5	5	4	4	4	3	4	5	4	4	4	4	5	1	2	2	1	5	5	5	5	3	1	2	1	3	3	2	3	2	3
738	4.03333	2.7	3	3.75	4.25	4	4.2	5	3.875	24	3	3	4	3	4	4	4	4	4	4	4	5	5	5	5	5	5	5	4	4	3	3	4	5	4	4	4	4	5	3	5	3	4	2	3	4	3	1	4
739	3.64167	2	2	4	4.25	4	4.4	3.2	2.25	6	2	4	1	3	3	1	2	3	3	2	1	3	3	3	4	3	4	5	4	4	5	4	4	4	4	4	4	4	5	3	5	4	4	2	2	3	1	1	3
740	3.96667	2.5	3.75	3.5	4.5	4.25	3.6	4.2	3.5	48	4	5	3	4	3	3	4	5	3	3	3	4	5	4	4	4	3	5	3	4	3	4	4	4	5	4	5	4	5	4	3	3	4	3	4	4	4	2	1
741	3.51667	2.5	3.5	3	3.25	3.75	4	3.6	4.375	27	3	4	3	4	4	4	5	5	5	4	4	4	3	3	4	4	4	4	4	4	4	4	4	4	3	5	3	3	2	3	2	4	3	4	3	4	3	3	3
742	4.15	4.1	4.25	4.5	4.75	4	3.8	3.6	3.5	0	3	1	5	3	4	3	3	4	4	3	4	4	3	2	4	5	4	4	4	3	4	5	3	4	4	5	5	5	4	4	5	4	5	4	4	4	5	3	4
743	2.66667	1.6	3.75	3.25	2.5	1.5	3.2	1.8	2	18	3	3	3	1	3	3	3	1	1	2	2	1	2	2	2	2	3	4	3	2	4	1	1	3	1	3	3	2	2	4	3	2	4	3	4	4	4	1	3
744	3.575	4.4	3.75	3.75	2.5	4.25	4.4	2.8	2.375	8	2	3	2	3	3	2	1	2	3	3	2	3	3	1	4	3	5	4	4	5	4	4	5	3	5	3	3	3	1	4	4	4	3	3	4	4	4	5	5
745	3.00833	2.7	2.25	3	4.25	2.75	3.2	2.6	4.5	60	5	4	4	4	5	4	5	4	5	5	4	2	3	3	1	4	3	5	3	1	4	2	3	3	3	5	4	4	4	5	3	2	2	1	3	2	3	2	3
746	4.25833	3.3	3.5	4.5	4.25	4.5	4.2	4.6	4.5	100	5	5	5	4	4	5	4	5	4	5	5	5	5	5	5	3	4	4	4	5	4	5	5	4	4	4	4	4	5	5	4	5	4	3	3	4	4	3	3
747	4.65833	4.4	4.75	4.75	4.75	4.5	4.8	4.4	4.875	40	4	3	5	5	5	5	5	5	4	5	5	5	4	5	4	4	5	5	5	5	4	4	5	4	5	5	5	4	5	5	5	5	4	4	5	5	5	4	4
748	4.50833	2.5	4	4.5	4.75	4	4.8	5	3	12	3	2	4	3	1	3	4	3	4	4	2	5	5	5	5	5	5	5	5	4	5	3	4	5	4	5	4	5	5	5	5	4	4	4	4	4	4	3	4
749	3.79167	3.6	4.75	4.25	4.5	4.25	2.6	2.4	5	60	5	4	4	5	5	5	5	5	5	5	5	3	2	2	2	3	3	1	3	3	3	5	5	3	4	4	5	4	5	4	5	4	4	5	5	4	5	4	3
750	3.25833	3.3	3.5	2.5	4	3.75	3	2.8	4.625	36	4	4	3	5	4	5	5	5	4	4	5	4	3	2	3	2	3	4	3	3	2	4	4	4	3	4	5	4	3	3	3	3	1	3	4	4	3	1	4
751	3.80833	4.2	2.5	3.75	4	4	4.4	4.2	1.875	100	5	5	5	1	3	1	2	1	3	2	2	5	4	4	4	4	4	5	4	4	5	4	5	3	4	4	5	3	4	3	4	5	3	3	3	1	3	5	4
752	2.6	2.2	2.75	2.5	3.5	2.25	2	2.6	2.5	4	1	2	4	3	3	3	3	3	1	1	3	2	3	2	4	2	2	2	3	1	2	2	3	3	1	2	4	3	5	2	3	3	2	3	3	3	2	2	3
753	3.66667	4.1	2.5	3.25	3.25	4	4.6	4.4	4.625	9	3	2	3	5	4	4	5	5	5	5	4	5	5	4	4	4	4	5	5	4	5	4	4	4	4	3	4	2	4	4	4	4	1	1	3	2	4	5	4
754	3.46667	1.9	3	2.75	4.5	3.75	4	2.8	3.125	4	2	3	1	4	4	1	4	3	3	3	3	2	2	5	3	2	3	4	4	4	5	4	4	4	3	4	4	5	5	4	3	2	2	3	3	3	3	1	3
755	2.975	4.3	2.5	3	3	3.75	2.4	3.2	1.875	6	2	2	3	2	1	3	1	2	1	3	2	3	4	4	2	3	1	1	3	3	4	3	5	3	4	4	2	2	4	4	3	3	2	3	2	2	3	3	4
756	2.975	3.3	4	2.75	4.25	3.25	2	1.6	3.875	12	3	2	4	4	3	4	5	5	2	4	4	1	3	1	2	1	3	1	2	2	2	3	3	3	4	4	4	4	5	3	4	3	1	3	5	4	4	2	3
757	4.69167	4.4	4.5	4.5	5	4.75	5	4.4	4.75	32	4	3	4	5	4	5	5	5	5	4	5	5	4	4	4	5	5	5	5	5	5	5	5	4	5	5	5	5	5	4	5	4	5	5	4	4	5	4	5
758	3.08333	3.1	3.75	2.5	2.75	2.5	4.2	2.8	2.625	36	4	4	3	3	3	3	2	1	3	3	3	3	4	3	2	2	5	3	4	5	4	4	4	1	1	4	3	3	1	3	4	2	1	5	3	3	4	4	2
759	3.60833	3.2	4	4.25	4.5	2.5	3.4	3	2.125	48	4	4	4	3	1	1	2	3	4	2	1	3	3	2	3	4	2	4	4	3	4	3	4	2	1	4	5	4	5	5	5	4	3	5	4	3	4	2	3
760	4.18333	3	3	4	5	4.5	4.2	4.4	4.625	0	2	1	3	5	4	4	5	4	5	5	5	4	5	4	4	5	4	4	4	4	5	4	4	5	5	5	5	5	5	4	3	4	5	2	3	4	3	2	4
761	4.56667	4.5	5	4.5	5	4.5	4.2	4.2	4.875	60	4	4	5	5	5	5	5	5	5	5	4	5	4	4	5	3	5	3	4	4	5	5	5	4	4	5	5	5	5	5	5	4	4	5	5	5	5	4	5
762	2.575	2.9	2.5	3	1.75	4	2	2.2	3.75	18	3	3	3	4	3	5	3	3	4	5	3	2	3	1	2	3	3	2	2	1	2	3	5	3	5	3	1	2	1	3	3	4	2	3	3	3	1	3	3
763	4.46667	4.3	4.5	4.25	4.75	4.5	4.4	4.4	3.75	64	4	5	4	3	4	4	4	3	4	5	3	4	4	5	4	5	4	5	4	4	5	5	4	5	4	5	4	5	5	4	5	4	4	4	4	5	5	3	5
764	3.36667	3.2	3.25	3.5	3	4.25	3.6	2.6	3.25	36	3	4	4	4	1	3	3	3	5	3	4	3	3	3	2	2	4	4	3	3	4	5	4	4	4	3	2	3	4	4	5	2	3	4	2	4	3	3	2
765	4.08333	4	4	3.5	5	4	4.6	3.4	4.25	18	3	3	3	4	4	4	5	4	5	4	4	3	3	4	3	4	3	5	5	5	5	4	4	4	4	5	5	5	5	3	4	2	5	4	4	4	4	3	4
766	3.69167	4.7	1.75	3.25	5	3.75	4.4	4	4.5	32	4	3	4	4	5	5	3	5	5	4	5	4	4	4	4	4	5	5	5	4	3	3	5	4	3	5	5	5	5	4	3	3	3	2	2	2	1	4	5
767	3.6	3.3	4	2.75	3.5	3.75	4.2	3.4	4.75	60	4	4	5	5	4	5	5	5	5	5	4	4	5	4	3	1	5	4	4	3	5	3	4	4	4	4	4	3	3	3	3	2	3	5	4	4	3	1	4
768	4.35833	2.5	4.25	3	5	4.5	4.4	5	4.5	80	5	5	4	5	5	4	4	5	4	5	4	5	5	5	5	5	3	5	4	5	5	4	5	5	4	5	5	5	5	3	3	3	3	5	4	5	3	2	3
769	4.35	3	4.5	3.75	5	3.25	4.8	4.8	4.875	18	3	3	3	4	5	5	5	5	5	5	5	5	5	5	5	4	5	5	4	5	5	3	4	4	2	5	5	5	5	4	5	2	4	5	4	4	5	3	3
770	2.90833	3.7	3	2.25	3.75	2.25	3.4	2.8	2.375	48	4	4	4	1	3	3	3	1	3	3	2	1	3	4	3	3	4	3	4	4	2	4	1	3	1	4	3	4	4	3	2	3	1	3	3	3	3	3	4
771	2.76667	4.3	2.75	2.75	3	2.5	2.4	3.2	1.5	64	4	5	4	1	1	1	1	2	3	1	2	4	3	4	3	2	1	2	3	4	2	1	3	3	3	2	3	2	5	3	3	3	2	2	3	4	2	4	4
772	2.95	1.7	4	2.75	4	2.75	2.4	1.8	3	48	4	4	4	3	3	3	3	3	3	3	3	1	2	3	1	2	3	1	3	3	2	4	3	1	3	5	3	4	4	3	4	2	2	4	4	4	4	1	3
773	4.23333	1.8	4	4.25	3.5	4.25	5	4.4	1.875	36	4	4	3	3	2	2	1	1	2	2	2	4	4	5	5	4	5	5	5	5	5	4	5	4	4	4	3	3	4	4	5	4	4	5	4	3	4	1	2
774	4.48333	4.1	4.5	4.75	5	4.25	3.8	4.6	4.25	48	4	4	4	3	5	4	5	3	5	5	4	5	4	4	5	5	5	4	3	3	4	4	5	5	3	5	5	5	5	5	5	4	5	4	4	5	5	4	4
775	2.56667	2.4	2.5	2	4	1.5	2.4	3	2.5	24	3	3	4	3	3	2	2	3	3	3	1	3	4	3	2	3	3	2	1	2	4	1	1	1	3	4	4	4	4	2	3	1	2	1	3	3	3	2	3
776	4.425	3.7	4.75	4.5	4.75	3.75	4	4.8	4.25	64	4	5	4	4	5	3	4	5	5	4	4	5	5	4	5	5	4	4	4	4	4	4	4	4	3	5	5	4	5	5	4	4	5	4	5	5	5	3	4
777	4.16667	3	5	5	2.5	4.5	4.4	3.6	4.625	80	5	5	4	5	4	5	5	5	4	5	4	3	4	4	4	3	4	4	4	5	5	5	4	5	4	3	2	2	3	5	5	5	5	5	5	5	5	2	4
778	3.575	2	3.75	3.75	3.75	3	4.4	2.8	3.5	60	4	4	5	3	3	3	3	4	4	4	4	2	3	3	4	2	4	5	5	4	4	3	3	3	3	4	4	4	3	4	4	5	2	3	4	5	3	1	2
779	3.20833	3.6	3.75	2.25	4.25	3	2.2	3.8	5	40	4	3	5	5	5	5	5	5	5	5	5	4	4	4	3	4	3	1	2	3	2	2	4	3	3	4	4	4	5	1	3	2	3	4	4	3	4	4	4
780	3.525	3.5	2.75	3.25	3.25	4.5	3.8	3.6	2.625	48	4	4	4	2	4	3	3	1	3	3	2	4	4	4	4	2	3	4	4	4	4	4	5	5	4	4	2	3	4	4	4	3	2	3	3	3	2	3	3
781	3.40833	4.4	3.25	4.5	3.25	2.25	4	3.2	4	20	5	2	4	3	4	4	4	4	4	5	4	2	4	2	4	4	4	4	4	4	4	2	3	1	3	3	2	3	5	4	5	4	5	3	4	2	4	4	4
782	3.625	2.1	2	4.25	4	3.5	4.2	3.8	2.125	64	4	5	4	3	2	3	1	2	2	2	2	4	4	4	4	3	4	4	4	5	4	3	4	4	3	4	4	4	4	4	5	4	4	2	2	3	1	2	2
783	3.06667	2.4	3.5	2.75	4	2.75	2.4	3	2.875	60	5	4	4	3	4	3	3	2	2	3	3	4	3	2	3	3	2	2	1	3	4	4	1	3	3	4	3	4	5	3	4	1	3	4	3	3	4	3	2
784	4.025	4.7	4.25	3.75	4.5	4.25	2.8	4.6	3.125	0	4	1	1	3	3	4	3	1	4	3	4	5	4	4	5	5	2	3	3	4	2	5	4	4	4	5	4	4	5	3	4	4	4	4	5	4	4	4	5
785	3.83333	3.9	3.25	4	5	4.75	3	3	2.875	80	5	5	4	3	4	2	1	3	2	4	4	3	3	2	3	4	3	2	3	3	4	5	5	4	5	5	5	5	5	3	5	4	4	3	3	3	4	3	4
786	3.80833	4.1	3.5	4	3.5	4.25	3.6	4	3.375	80	5	5	4	3	3	3	4	3	4	4	3	4	4	3	5	4	3	3	3	4	5	4	4	5	4	5	2	4	3	4	5	3	4	4	3	3	4	4	4
787	2.58333	2.1	2.5	2.25	3.25	2.5	3.4	1.6	2.625	60	5	4	4	3	3	3	3	2	2	1	4	2	2	2	1	1	4	2	4	3	4	3	3	2	2	3	3	3	4	3	3	2	1	3	1	3	3	3	2
788	3.50833	2.3	2.5	3	4.5	3.25	3.2	4.6	3.25	8	2	3	2	3	3	3	3	4	4	4	2	5	5	4	4	5	4	3	3	1	5	2	3	5	3	4	5	4	5	4	3	4	1	3	3	3	1	2	1
789	3	2.4	3.25	2	4.5	3.25	3	2	1.875	0	3	1	3	1	3	3	1	3	1	2	1	1	3	3	2	1	3	2	3	3	4	2	3	4	4	5	5	4	4	2	2	2	2	4	3	3	3	2	1
790	3.075	1.5	3.25	2.75	3.5	2.75	3.6	2.6	4.5	36	4	4	3	5	5	4	4	5	4	5	4	2	3	2	3	3	3	4	3	4	4	3	3	1	4	4	3	3	4	2	3	4	2	3	3	3	4	1	1
791	4.2	4.5	4.25	3.5	4.5	4.75	3.2	5	4.125	60	5	4	4	3	4	4	4	5	5	4	4	5	5	5	5	5	4	3	3	4	2	5	4	5	5	5	3	5	5	4	3	4	3	5	4	4	4	3	5
792	3.725	3.6	4.5	4.25	3.75	4.25	3.2	2.4	4	4	2	2	2	4	3	4	5	3	5	4	4	3	3	1	2	3	4	3	3	4	2	5	4	4	4	4	5	3	3	5	5	4	3	5	5	5	3	4	4
793	2.29167	1.7	2.25	2	2.75	1.75	2.6	2.4	2	8	2	3	2	1	3	1	3	3	1	2	2	2	2	3	3	2	3	1	2	3	4	1	1	2	3	2	3	3	3	3	2	2	1	1	4	1	3	2	2
794	2.94167	2.7	2.5	4.75	2.75	3.25	1.8	2.6	2.875	6	3	2	2	3	4	3	2	2	3	3	3	2	2	3	3	3	3	1	2	1	2	3	3	3	4	3	3	2	3	5	5	4	5	3	3	1	3	2	3
795	3.3	3.5	2.5	3	4	4.5	3	2.8	3.75	100	5	5	5	4	3	3	4	4	4	4	4	4	3	3	2	2	1	4	3	3	4	5	4	4	5	4	3	4	5	3	4	4	1	3	1	3	3	4	3
796	4.575	4.1	4.25	4.5	4.5	5	4.4	4.8	4.125	100	5	5	5	5	3	4	5	5	4	3	4	5	5	5	5	4	4	5	5	4	4	5	5	5	5	5	3	5	5	5	5	4	4	4	4	4	5	4	4
797	2.56667	1.7	3.25	2.5	3.5	1.75	2	2.4	2.5	8	2	3	2	3	3	3	1	1	4	3	2	3	3	3	1	2	2	3	1	1	3	1	2	3	1	3	3	4	4	3	2	2	3	3	3	3	4	2	1
798	3.86667	2.8	4.25	4.25	4.25	4.25	3.6	2.6	3.25	12	3	3	2	3	4	3	4	4	1	4	3	2	4	1	2	4	3	4	3	3	5	5	4	4	4	4	4	4	5	4	5	4	4	5	4	4	4	2	3
799	3.98333	2.3	2.75	4	4.5	4.25	4	4.4	4.5	4	1	3	2	5	4	5	5	4	5	4	4	5	4	4	5	4	4	4	4	4	4	4	5	4	4	4	5	5	4	3	4	5	4	4	3	3	1	2	3
800	3.19167	4.5	4.5	3	3	3.25	2.6	2.8	3.875	1	1	2	1	4	4	4	4	3	3	5	4	3	3	3	2	3	3	4	2	1	3	3	3	4	3	3	2	4	3	3	3	2	4	5	4	5	4	4	4
801	3.13333	2.5	2.25	4	4.25	3.5	1.8	3	4.875	80	5	5	4	5	5	4	5	5	5	5	5	3	3	4	1	4	3	1	3	1	1	4	4	2	4	4	4	4	5	4	4	4	4	2	3	3	1	2	3
802	3.61667	3	3.75	2	4.25	3.5	4.4	3.8	4.875	0	2	1	1	5	5	5	5	5	5	4	5	4	4	3	4	4	5	3	5	4	5	4	3	3	4	4	4	5	4	2	3	1	2	3	3	5	4	3	3
803	4.1	2.6	3.25	4.5	3.5	4.75	4.4	4.2	4	100	5	5	5	5	4	3	4	5	3	4	4	4	4	4	4	5	4	5	4	5	4	5	5	4	5	3	3	5	3	4	5	5	4	3	2	4	4	3	3
804	3.5	3.5	4.5	4.25	2.75	3.5	3.2	2.8	3.25	8	4	2	2	3	3	4	3	4	3	3	3	3	2	3	3	3	3	4	2	4	3	3	4	4	3	4	3	3	1	5	3	5	4	5	4	5	4	3	4
805	3.875	3.4	4.25	3.5	4.5	4	3.6	3.4	3.125	3	1	2	3	4	1	3	3	3	5	3	3	3	3	3	4	4	4	2	4	4	4	5	4	4	3	4	4	5	5	3	4	4	3	5	4	4	4	4	3
806	3.6	1.5	3.25	4	4.75	3	2.8	3.8	2.375	18	3	3	3	4	3	3	3	1	3	1	1	4	3	3	4	5	3	1	3	3	4	4	2	1	5	4	5	5	5	4	4	4	4	4	3	3	3	1	1
807	3.11667	2.2	2.5	2.25	3.5	3.25	3.6	3.6	4.625	80	4	5	5	4	5	3	5	5	5	5	5	3	4	3	4	4	3	4	4	4	3	3	3	3	4	4	4	2	4	3	3	2	1	3	2	4	1	1	2
808	3.175	4.8	4	4.25	3.5	2.5	3.2	1.6	4.625	100	5	5	5	4	5	5	5	5	5	4	4	1	2	1	3	1	3	3	3	3	4	1	2	3	4	4	3	3	4	4	5	4	4	3	4	5	4	5	5
809	4.375	4.1	4.5	3	4.75	5	4	5	3.375	27	3	4	3	3	4	3	2	3	4	3	5	5	5	5	5	5	3	4	5	3	5	5	5	5	5	5	4	5	5	4	3	4	1	3	5	5	5	4	4
810	4.275	4.8	3	4.75	4.75	4.75	4.4	4	3.5	12	3	2	4	3	4	3	3	4	4	4	3	4	4	5	3	4	3	4	5	5	5	5	5	4	5	4	5	5	5	4	5	5	5	3	1	4	4	4	5
811	3.68333	4.5	3.5	2	3.5	4.5	4.4	4.2	2.875	60	5	4	4	3	2	2	3	3	3	4	3	4	5	4	3	5	5	4	5	4	4	5	4	4	5	4	4	1	5	2	3	2	1	3	3	4	4	5	4
812	3.74167	3.9	4.75	3	3	3.5	4	4.2	3.25	24	2	4	4	3	3	3	4	2	3	4	4	4	4	4	5	4	3	4	4	4	5	3	4	4	3	3	3	3	3	3	3	3	3	4	5	5	5	4	3
813	4.26667	4.5	4	4.75	3.75	4.5	4.4	4.2	4.5	75	5	4	5	4	5	4	5	4	5	4	5	3	5	4	4	5	4	5	5	4	4	5	4	5	4	3	4	5	3	5	5	5	4	4	4	4	4	5	4
814	3.79167	3.7	4.25	2.75	4	3.75	3.4	4.6	4.5	48	4	4	4	5	4	5	4	4	5	5	4	5	5	4	5	4	3	4	3	2	5	4	4	4	3	3	5	4	4	3	3	2	3	3	5	4	5	2	3
815	2.85	4.6	4.25	2.25	2.75	2.25	2.6	3	3.75	48	4	5	3	4	3	3	3	3	5	4	5	3	3	3	2	4	3	3	2	3	2	4	3	1	1	3	3	2	3	3	3	2	1	4	4	4	5	4	4
816	3.875	4.5	3.25	3.25	4	4.75	4.2	3.8	4.625	64	4	5	4	4	4	5	5	4	5	5	5	4	3	4	5	3	4	5	4	4	4	4	5	5	5	4	4	3	5	3	3	4	3	1	4	4	4	4	5
817	2.76667	3.1	3	2.75	2.75	1.5	4	2.6	4	12	4	2	3	4	5	4	4	3	4	5	3	2	3	2	3	3	4	4	4	4	4	1	1	3	1	3	3	1	4	3	2	4	2	3	3	3	3	3	2
818	2.175	1.5	2.5	2.25	2	2.5	2.4	1.4	3	0	2	1	3	3	3	4	2	3	3	2	4	1	1	2	1	2	3	4	2	1	2	3	3	3	1	2	3	2	1	3	2	3	1	3	1	3	3	2	1
819	2.925	3.6	2.75	2.25	4	3.75	1.8	3	3.375	0	2	1	4	3	4	5	3	4	3	3	2	3	3	3	2	4	3	2	2	1	1	3	4	4	4	4	5	3	4	2	3	2	2	1	3	4	3	4	3
820	3.85	2.1	3	2.75	5	3.75	4.2	4.4	3.625	48	4	4	4	4	4	4	4	2	4	4	3	4	4	5	5	4	5	4	4	4	4	4	3	4	4	5	5	5	5	3	3	4	1	1	4	4	3	1	3
821	3.775	3.7	3.5	3	4.75	4	3.2	4.2	4.375	18	3	4	2	4	3	4	4	5	5	5	5	4	5	4	3	5	4	3	4	1	4	4	4	4	4	5	4	5	5	3	2	4	3	5	3	2	4	3	4
822	3.33333	4.4	2.25	4	2.5	3.25	4	4	4.125	75	5	4	5	4	4	5	3	4	4	5	4	4	5	4	4	3	3	5	4	4	4	3	3	3	4	2	3	2	3	4	5	4	3	2	1	3	3	4	4
823	4.11667	4	4	4.5	4.25	3.75	4	4.2	3.625	80	4	5	5	4	4	4	2	2	5	4	4	5	5	4	4	3	4	4	4	4	4	4	5	4	2	4	5	3	5	4	5	4	5	4	3	5	4	4	4
824	4.325	2.2	3.5	4.5	5	4.75	4	4.2	2.375	60	4	4	5	2	3	2	4	2	3	2	1	4	5	3	5	4	3	4	4	5	4	5	5	5	4	5	5	5	5	4	5	5	4	3	4	3	4	3	3
825	2.73333	2.1	3	3.75	3.75	2.5	2	1.4	4.75	48	3	5	4	5	5	5	5	4	5	4	5	1	2	2	1	1	3	1	2	1	3	3	1	3	3	3	4	3	5	4	3	4	4	2	3	4	3	3	2
826	4.25833	4.5	3.5	4.75	5	4.5	3.6	4.2	4	6	2	2	3	4	3	5	4	4	3	5	4	4	5	4	3	5	4	3	4	5	2	5	4	4	5	5	5	5	5	5	5	4	5	4	4	3	3	4	5
827	2.875	2.4	2.75	2.75	3.75	3	2.6	2.4	5	48	4	4	4	5	5	5	5	5	5	5	5	2	2	2	2	4	3	1	3	3	3	3	3	3	3	4	5	2	4	3	3	3	2	3	3	3	2	1	2
828	2.78333	4.6	2.75	2.25	3.25	3.25	2.4	2.8	3.125	36	3	4	4	3	3	3	4	3	3	3	3	3	2	2	3	4	2	1	3	2	4	3	3	4	3	3	3	3	4	3	2	2	2	2	3	3	3	4	5
829	4.125	2.7	3	4.75	4.5	4.5	3.8	4.2	3	80	4	5	5	3	2	3	4	4	1	4	3	5	4	4	4	4	3	4	4	4	4	4	4	5	5	4	5	5	4	5	5	5	4	3	3	3	3	3	3
830	3	2.4	1.75	2.75	3.25	3.25	3.2	3.8	4.25	80	4	5	5	4	4	4	4	3	5	5	5	4	3	4	5	3	4	2	3	3	4	3	3	4	3	4	3	4	2	3	2	4	2	1	3	2	1	1	3
831	2.75	3.6	3	2.75	2	2.75	3.6	2.4	3.75	24	2	4	4	3	3	4	5	3	5	4	3	2	3	3	2	2	4	3	4	4	3	1	3	3	4	3	1	1	3	2	2	3	4	4	3	2	3	4	3
832	3.16667	4.4	3	4.25	4.5	2.25	2.2	2.8	4.25	32	4	3	4	3	4	4	5	5	4	4	5	1	2	4	3	4	1	1	2	3	4	1	2	4	2	4	4	5	5	3	5	4	5	3	3	4	2	4	4
833	4.40833	2.2	4.5	4.75	4.75	3.25	5	4.2	2.75	32	4	3	4	3	3	1	3	3	3	3	3	4	3	5	5	4	5	5	5	5	5	3	4	3	3	5	5	5	4	5	5	4	5	5	5	4	4	2	3
834	3.925	4.4	4.5	3.5	4.5	4.25	4.4	2.4	4.75	80	4	5	5	4	4	5	5	5	5	5	5	3	3	3	1	2	5	4	4	4	5	4	4	4	5	4	4	5	5	3	4	3	4	5	4	4	5	4	4
835	3.25	3.5	3.5	3.75	4	3.25	3	2	4.5	60	3	5	5	4	5	5	4	4	5	4	5	3	2	1	2	2	3	2	3	3	4	3	3	3	4	3	4	4	5	4	3	4	4	4	3	4	3	4	2
836	4.80833	5	5	4.75	5	4.5	4.8	4.8	4.625	60	4	4	5	4	5	5	4	5	5	4	5	5	4	5	5	5	5	5	5	5	4	5	5	4	4	5	5	5	5	5	5	5	4	5	5	5	5	5	5
837	4.125	2.8	3.75	4.5	4.5	3	4.4	4.6	4.75	12	2	3	3	5	4	5	5	4	5	5	5	5	4	4	5	5	5	4	5	4	4	3	3	2	4	4	5	4	5	4	5	5	4	3	5	4	3	2	4
838	3.63333	4	3	3.25	5	3.75	3.6	3.2	4.375	48	4	4	4	4	4	4	4	4	5	5	5	4	4	4	3	1	4	3	3	4	4	3	4	4	4	5	5	5	5	2	5	3	3	3	3	3	3	3	5
839	3.48333	3.5	3.75	3.75	3.5	3.5	3.2	3.2	3.875	18	2	4	3	3	3	5	4	4	5	4	3	4	3	3	2	4	3	3	3	4	3	4	4	4	2	2	4	3	5	4	4	4	3	3	5	4	3	4	3
840	4.30833	4.5	4.75	4.5	4.5	4.5	4.6	3	3.5	64	4	5	4	3	3	3	4	3	4	4	4	4	2	2	3	4	4	5	5	5	4	4	5	4	5	4	5	5	4	4	5	5	4	5	4	5	5	5	4
841	3.75	4.4	2.75	4.25	3.25	4.25	4	4	2	48	4	4	4	3	2	3	2	1	1	2	2	4	4	4	3	5	4	4	4	4	4	4	5	4	4	4	1	3	5	4	5	4	4	3	3	3	2	5	4
842	4.025	4.5	3.5	4.25	4.75	3.25	4.6	3.8	4.875	100	5	5	5	5	5	5	5	5	5	5	4	4	4	3	3	5	5	4	4	5	5	4	3	3	3	4	5	5	5	4	5	4	4	3	4	4	3	4	4
843	4.15833	2.9	3.25	4	5	4.5	4.6	3.6	2.5	18	2	4	3	4	2	3	3	1	2	2	3	4	4	3	3	4	4	4	5	5	5	5	5	4	4	5	5	5	5	3	5	4	4	3	3	4	3	3	3
844	3.125	2.4	3.25	3.25	2	2.25	4	4	3.75	32	4	3	4	4	4	3	4	3	5	4	3	4	5	4	3	4	5	3	3	5	4	4	1	3	1	3	1	1	3	3	4	3	3	3	3	4	3	1	1
845	3.84167	4	3.75	4.25	3.5	4.75	4.4	2.4	3.625	48	4	4	4	3	4	4	4	2	5	3	4	2	2	3	3	2	4	5	5	4	4	5	5	5	4	4	4	3	3	4	5	4	4	3	4	4	4	4	5
846	4.33333	2.1	4.75	2.75	4.75	4.75	4	5	4.625	36	4	4	3	5	5	5	5	3	5	5	4	5	5	5	5	5	4	4	4	4	4	4	5	5	5	5	5	4	5	3	2	2	4	5	4	5	5	3	3
847	4.05	4.6	3.25	5	4.25	4	4	3.8	2.5	48	4	4	4	1	3	3	3	3	3	3	1	3	4	4	4	4	5	4	4	4	3	3	5	4	4	4	4	5	4	5	5	5	5	3	3	4	3	4	5
848	3.21667	3.8	2	3.5	4.75	3.25	3.2	2.6	4	100	5	5	5	4	4	3	5	3	4	4	5	2	3	2	3	3	3	3	3	3	4	2	3	5	3	4	5	5	5	3	4	4	3	2	2	3	1	4	5
849	4.74167	3.7	5	4.5	5	4.75	4.6	4.6	4.5	75	5	4	5	4	5	4	5	5	5	4	4	5	4	4	5	5	5	5	4	5	4	5	5	4	5	5	5	5	5	5	5	4	4	5	5	5	5	4	5
850	3.6	3.9	2.25	4	4.25	2.5	4.4	4.2	3.875	9	3	2	3	4	5	4	3	3	5	3	4	5	5	4	2	5	4	5	3	5	5	1	3	3	3	4	5	4	4	4	5	4	3	2	3	2	2	3	5
851	2.31667	1.3	2.25	2.5	3	2.75	2.2	1.2	4.875	100	5	5	5	5	5	4	5	5	5	5	5	1	2	1	1	1	1	4	2	3	1	1	3	4	3	3	3	3	3	2	3	2	3	3	1	2	3	1	1
852	3.90833	3.5	4.25	3.25	3.75	4	4	4.2	3.625	100	5	5	5	3	4	4	3	4	3	4	4	5	4	4	4	4	5	4	4	3	4	4	5	3	4	4	3	4	4	3	4	4	2	4	4	5	4	3	4
853	3.28333	1.7	3	3.75	4.25	2.5	3	3.2	3.5	6	2	2	3	5	4	3	3	4	3	5	1	4	3	3	3	3	3	3	2	4	3	3	1	3	3	4	5	4	4	4	4	3	4	1	3	4	4	3	2
854	4.08333	1.9	3.5	4.5	4.5	4	4.2	3.8	2.75	48	4	5	3	3	3	3	4	1	2	3	3	4	3	4	4	4	5	3	4	4	5	4	3	4	5	4	4	5	5	4	5	4	5	4	3	3	4	1	2
855	2.44167	3	2.25	2	2.25	1.75	2.4	4	3.5	0	1	1	2	3	4	3	4	4	3	3	4	3	4	4	5	4	3	3	1	3	2	2	1	3	1	2	3	1	3	3	2	2	1	3	2	3	1	2	3
856	2.29167	3.5	3	1.75	2.5	2.5	2.4	1.6	3.125	48	4	4	4	3	3	5	2	4	4	3	1	2	2	1	1	2	2	3	3	3	1	3	2	2	3	3	1	3	3	3	1	2	1	3	3	3	3	4	4
857	4.375	4	4.5	4.75	4.75	4.25	3.8	4.2	3.875	80	4	5	5	3	4	5	3	3	5	4	4	4	4	4	4	5	4	4	4	4	3	5	5	4	3	5	5	4	5	5	5	4	5	5	5	4	4	5	3
858	3.70833	1.6	2.5	3.5	3.25	5	3.6	4.4	3.875	8	2	3	2	4	5	4	4	4	4	3	3	4	4	5	4	5	4	3	3	4	4	5	5	5	5	2	4	4	3	3	5	2	4	1	3	3	3	2	1
859	4.65833	4.9	4.25	5	5	4.5	4.4	4.8	4.875	80	4	5	5	4	5	5	5	5	5	5	5	5	5	4	5	5	4	4	5	4	5	4	4	5	5	5	5	5	5	5	5	5	5	4	4	5	4	5	5
860	3.14167	3.5	2.25	2.5	4.25	3.25	3	3.6	4.875	75	5	4	5	5	5	5	5	5	5	5	4	4	4	3	3	4	3	3	3	3	3	3	3	3	4	4	4	4	5	3	3	2	2	2	3	3	1	4	3
861	3.625	3.8	2.25	3.5	4.25	3.75	5	3	4.25	80	5	5	4	4	4	3	4	5	5	4	5	3	3	4	1	4	5	5	5	5	5	4	3	4	4	4	4	4	5	4	3	3	4	3	1	2	3	4	5
862	2.96667	2.9	4.25	2	3	1.75	3.6	3.2	2.75	8	2	3	2	2	3	4	4	3	3	1	2	3	3	4	3	3	3	5	4	3	3	1	2	1	3	5	3	1	3	2	2	3	1	5	4	4	4	2	3
863	2.65	3.6	2	3.25	2.75	1.5	2.6	3.8	3.375	18	2	4	3	3	4	5	3	3	4	3	2	3	3	4	5	4	3	3	2	1	4	3	1	1	1	2	4	2	3	4	3	2	4	1	3	2	2	4	3
864	2.7	2.4	3	3.25	2.75	2	2.2	3	2.125	18	3	3	3	1	3	3	3	1	2	3	1	3	2	3	3	4	1	3	2	3	2	1	3	1	3	3	2	3	3	2	4	4	3	3	3	3	3	3	1
865	3.25833	2.3	3.25	3.75	3	2.75	2	4.8	2.5	4	2	3	1	3	3	3	4	2	1	2	2	5	5	5	5	4	3	2	3	1	1	3	3	2	3	4	3	3	2	3	4	4	4	3	3	4	3	1	3
866	3.59167	4.2	3	4	4.75	3	3	3.8	4.75	12	3	2	4	5	4	4	5	5	5	5	5	3	2	5	5	4	3	3	3	3	3	1	4	3	4	5	4	5	5	4	4	4	4	3	2	3	4	3	4
867	2.925	2.2	1.25	3.25	4	4.25	2	2.8	2.5	9	3	2	3	3	4	2	3	1	1	4	2	3	2	3	3	3	1	3	3	1	2	4	4	4	5	3	5	4	4	4	3	3	3	2	1	1	1	2	1
868	3.00833	1.9	2.5	3	3.5	2.25	2.8	4	2.75	0	3	1	3	1	3	3	4	2	4	3	2	4	4	4	4	4	3	1	3	3	4	1	1	4	3	4	4	3	3	3	3	4	2	3	1	3	3	2	3
869	4.18333	3.3	4	4	4.25	4.25	4.6	4	3.375	40	4	3	5	2	3	3	5	3	4	4	3	5	4	3	4	4	3	5	5	5	5	4	5	4	4	4	4	4	5	4	5	4	3	4	4	3	5	4	3
870	4.525	3.9	3.75	4.25	4.75	5	4.4	5	4.25	100	5	5	5	4	3	4	5	5	4	5	4	5	5	5	5	5	5	4	4	4	5	5	5	5	5	4	5	5	5	4	5	4	4	3	3	5	4	4	4
871	3.48333	4.1	4	3.5	2.75	3.25	3.2	4.2	3.875	80	5	5	4	4	4	3	5	4	4	3	4	4	4	4	5	4	3	4	3	2	4	3	3	3	4	3	2	2	4	4	5	4	1	4	4	4	4	4	5
872	2.75	2.8	2.75	3	2.5	1.25	3.8	3.2	4	80	5	5	4	4	4	4	4	4	4	4	4	4	4	2	4	2	3	4	4	5	3	1	1	1	2	2	2	3	3	3	3	4	2	3	3	2	3	1	4
873	3.475	3.7	3	4.25	3.25	2.75	4	3.6	4.875	100	5	5	5	5	5	5	5	5	5	4	5	5	3	3	4	3	4	4	4	4	4	2	3	3	3	4	3	3	3	5	4	4	4	3	3	3	3	4	3
874	3.35	2.1	3.5	3.5	4	2.5	2.8	3.8	2.625	9	3	2	3	3	3	3	3	3	1	3	2	4	4	4	3	4	3	1	3	4	3	1	4	3	2	4	4	5	3	4	4	3	3	3	4	4	3	1	3
875	2.99167	1.5	2.5	2.75	3.75	3.75	3.4	1.8	3.25	75	5	4	5	4	3	3	2	3	5	2	4	2	1	1	3	2	4	4	2	3	4	3	4	3	5	4	4	3	4	3	3	3	2	1	3	3	3	1	2
876	4.50833	3.2	3.25	4.5	4.75	4.75	4.8	5	3.25	80	5	5	4	3	3	3	3	4	4	4	2	5	5	5	5	5	5	4	5	5	5	5	4	5	5	5	5	4	5	4	5	4	5	2	3	4	4	3	4
877	3.025	2.3	2.25	2.25	4.5	2.75	3.4	3	3.75	32	4	3	4	4	4	3	4	4	4	4	3	3	3	3	3	3	4	4	4	3	2	3	3	3	2	4	5	5	4	3	2	3	1	3	3	2	1	3	3
878	4.08333	2.4	4.25	3.5	3.75	5	3.8	4.2	4.75	100	5	5	5	5	4	5	5	5	5	5	4	4	4	4	4	5	4	4	3	3	5	5	5	5	5	4	4	4	3	4	5	2	3	5	4	4	4	3	4
879	3.25833	3.8	3.75	3.5	3.75	3.75	2.6	2.2	3.875	12	2	3	3	3	4	4	4	3	5	4	4	1	2	2	2	4	3	3	3	3	1	3	3	4	5	4	4	3	4	3	4	4	3	4	4	4	3	5	3
880	4.11667	3.8	4.5	2.75	4.75	4.5	4	4.2	3.625	75	5	4	5	4	3	3	4	3	5	4	3	4	5	5	3	4	4	4	3	4	5	5	5	4	4	5	4	5	5	3	4	3	1	4	5	4	5	3	5
881	3.225	1.8	2.75	4	4.5	2.5	2.4	3.2	2.125	6	2	2	3	1	3	2	2	3	1	2	3	3	4	4	2	3	3	1	3	2	3	3	3	3	1	4	5	4	5	4	4	4	4	3	3	1	4	4	1
882	3.38333	3.9	4.5	3.75	3	4.25	2.6	2.2	3.125	48	4	4	4	3	3	3	3	4	3	3	3	2	2	1	2	4	2	4	3	1	3	4	4	5	4	3	4	3	2	3	4	4	4	4	5	4	5	4	4
883	2.71667	1.6	3.25	3.5	2.25	2.5	2	2.8	3	100	5	5	5	3	3	2	4	3	3	3	3	3	3	3	2	3	2	1	1	3	3	2	1	4	3	2	4	1	2	4	4	3	3	3	3	4	3	1	1
884	3.275	3.6	4.5	4	4	1.75	3.4	2	4.75	12	3	3	2	4	5	4	5	5	5	5	5	2	2	2	2	2	3	4	4	4	2	2	1	1	3	5	4	4	3	4	4	4	4	4	5	5	4	4	3
885	3.94167	3.8	3.75	4	4.25	4.25	3	4.4	4.625	36	3	4	4	4	4	5	4	5	5	5	5	4	4	5	4	5	3	4	3	3	2	4	4	4	5	4	5	3	5	4	5	5	2	5	4	3	3	4	4
886	4.24167	3.7	4.75	4.5	5	3	4	4.2	2.125	0	3	1	3	1	1	3	3	2	2	3	2	5	4	4	4	4	4	4	4	3	5	2	3	4	3	5	5	5	5	5	5	4	4	5	4	5	5	5	4
887	4.18333	3.7	4	4.75	4.25	4.5	3.8	3.8	4.625	60	5	4	4	4	5	4	5	5	4	5	5	4	4	2	4	5	4	3	4	4	4	5	5	4	4	5	5	4	3	5	5	5	4	3	4	5	4	3	4
888	4.01667	4.4	3.5	3.25	5	3.75	4.6	4	2.625	6	3	2	2	3	1	3	3	3	3	3	2	5	4	3	4	4	4	5	5	5	4	5	4	3	3	5	5	5	5	3	3	5	2	3	3	4	4	4	4
889	3.675	3.7	4	3	4.75	3.5	3.2	3.6	4.375	36	4	4	3	4	4	5	5	4	4	5	4	4	3	3	5	3	3	3	3	4	3	3	4	4	3	5	4	5	5	3	3	3	3	3	5	4	4	4	3
890	4.325	4.6	4.5	4.5	4.5	4.25	4	4.2	4.75	75	5	4	5	5	4	5	5	5	5	5	4	4	4	4	4	5	4	5	4	3	4	4	4	5	4	4	5	4	5	5	5	4	4	5	5	4	4	5	5
891	3.33333	3.9	4	4	3.25	2.75	3	3	3.375	36	3	4	4	3	5	3	4	4	4	1	3	3	3	3	2	4	4	4	3	3	1	3	2	3	3	3	3	4	3	4	4	4	4	4	4	4	4	3	3
892	3.625	4.2	3.25	4.25	3	4.25	3.8	3.2	4.625	32	4	3	4	4	4	5	4	5	5	5	5	4	4	3	2	3	4	4	3	3	5	4	4	4	5	3	3	3	3	4	5	4	4	3	3	4	3	4	4
893	4.525	4	4	4.75	4.5	4.5	5	4.4	4.75	100	5	5	5	4	4	5	5	5	5	5	5	5	5	5	4	3	5	5	5	5	5	4	5	4	5	5	4	5	4	5	5	5	4	3	4	4	5	4	4
894	3.55833	2.3	4.5	2.75	4	3.5	3	3.6	3.25	48	4	4	4	3	3	4	4	2	4	3	3	3	4	4	3	4	3	2	4	3	3	4	4	3	3	5	3	5	3	4	3	1	3	5	4	5	4	3	1
895	3.775	2.7	3.75	4.25	4.75	4.5	3.4	2	2.5	18	3	3	3	2	3	3	1	3	3	2	3	2	2	1	1	4	3	4	3	3	4	5	5	4	4	4	5	5	5	4	5	4	4	5	4	3	3	1	3
896	2.81667	1.8	2.5	2.5	4.25	2.25	2.8	2.6	3.875	24	3	3	4	4	4	3	4	4	4	4	4	3	3	3	2	2	3	2	2	3	4	3	3	2	1	4	5	3	5	4	3	2	1	1	1	4	4	1	3
897	3.73333	4.5	4	3.75	4.5	2.75	3.8	3.6	4.625	100	5	5	5	4	5	4	5	5	5	5	4	4	3	4	3	4	4	3	5	3	4	2	3	3	3	5	5	5	3	3	5	4	3	5	3	4	4	4	5
898	3.16667	3.8	3	3.25	3.75	3	3.2	2.8	3.875	30	5	4	2	4	4	3	5	4	4	3	4	2	4	3	3	2	3	3	4	4	2	3	3	3	3	4	3	3	5	3	3	4	3	4	3	2	3	4	3
899	2.86667	1.5	2.75	3.25	3	3	2.8	2.4	3.125	2	1	2	2	3	3	1	3	3	5	4	3	3	3	2	2	2	3	3	3	2	3	3	3	5	1	4	3	3	2	3	2	5	3	3	3	3	2	2	2
900	3.11667	2.4	3.25	2.75	4	4.5	2.6	1.6	4.125	2	2	2	1	4	4	5	5	3	4	5	3	3	1	1	2	1	3	3	3	2	2	4	5	4	5	4	5	3	4	3	3	2	3	3	3	4	3	3	3
901	2.43333	1.6	2	2.75	2.25	2	3.2	2.4	3.75	2	1	2	2	4	3	4	3	4	5	4	3	1	3	1	4	3	3	3	3	3	4	1	1	3	3	1	4	2	2	3	3	2	3	2	1	3	2	2	2
902	4.15833	2.3	3.75	4	4.75	4.25	4.6	3.6	3.75	16	4	3	2	4	5	3	4	3	3	4	4	4	3	4	4	3	4	5	4	5	5	5	5	3	4	4	5	5	5	4	4	4	4	4	3	4	4	3	2
903	4.20833	2.8	3.75	4.5	3.75	4.25	4.8	4.2	3.375	18	3	3	3	3	3	3	4	3	4	3	4	4	4	4	4	5	4	5	5	5	5	4	5	4	4	4	4	4	3	5	5	4	4	4	4	3	4	3	3
904	4.2	4	3.25	4.25	4.25	4.25	4.4	4.8	4.5	60	5	4	4	5	3	4	5	5	5	4	5	5	5	4	5	5	4	5	5	4	4	5	3	5	4	3	4	5	5	4	5	5	3	3	3	4	3	4	5
905	3.80833	4.2	3.5	4.75	2.5	4.5	3.6	4	4.75	64	4	5	4	5	4	4	5	5	5	5	5	4	4	4	3	5	4	3	3	4	4	5	4	4	5	3	3	2	2	5	5	4	5	4	4	3	3	4	4
906	4.425	4.6	4.5	4.5	5	3.75	5	3.8	4.75	40	5	3	4	4	4	5	5	5	5	5	5	5	4	3	4	3	5	5	5	5	5	5	3	3	4	5	5	5	5	4	5	5	4	5	5	4	4	4	5
907	2.40833	2.1	2.25	1.75	2	3.25	2.6	2.6	1.875	6	1	3	3	3	3	1	2	3	1	1	1	3	1	3	3	3	3	1	2	3	4	4	3	3	3	3	3	1	1	1	3	2	1	1	2	3	3	1	1
908	4.08333	2.8	3.25	4.75	4.25	3.25	4.6	4.4	4.875	75	5	4	5	5	4	5	5	5	5	5	5	5	5	4	4	4	5	4	5	4	5	4	3	3	3	4	4	4	5	5	5	5	4	3	4	3	3	3	3
909	3.26667	2.6	3.25	3.5	4	3.25	3.4	2.2	3.75	48	4	4	4	5	3	4	5	2	4	4	3	3	1	1	3	3	4	3	3	4	3	3	3	3	4	5	4	4	3	3	4	4	3	4	3	3	3	2	2
910	3.29167	4	3.5	2.25	4.5	3.5	3.6	2.4	4.5	12	2	3	3	5	4	5	5	4	4	5	4	2	3	2	2	3	3	4	4	4	3	3	3	4	4	4	5	4	5	3	3	2	1	4	3	3	4	3	4
911	2.58333	4.5	2	2.75	2.75	2	3.2	2.8	2	100	5	5	5	3	3	1	1	1	3	3	1	3	3	3	2	3	3	4	3	3	3	3	1	2	2	2	3	2	4	3	3	4	1	3	1	1	3	4	5
912	3.69167	4.5	3.75	3.5	3.75	3.75	3.4	4	3.25	1	1	2	1	3	3	3	4	3	3	3	4	4	4	3	4	5	4	4	3	3	3	4	4	4	3	3	4	3	5	3	5	4	2	3	4	4	4	5	4
913	4.09167	3.6	4.5	4.75	4	3.5	3.6	4.2	2.875	32	4	3	4	3	4	3	3	1	4	4	1	4	5	4	4	4	3	4	4	3	4	3	3	4	4	4	4	4	4	5	5	4	5	5	4	4	5	3	4
914	4.59167	4.2	4.5	4.5	4.75	5	4.4	4.4	4.75	48	4	4	4	5	5	5	5	4	5	5	4	4	5	5	4	4	5	4	5	4	4	5	5	5	5	5	5	4	5	5	5	4	4	5	4	4	5	4	4
915	2.5	1.7	2.5	2.25	2.25	3	3.2	1.8	2.375	12	2	4	2	2	1	3	3	2	3	2	3	2	2	2	1	2	3	4	3	3	3	2	3	4	3	2	1	3	3	3	1	3	2	1	3	3	3	2	1
916	4.38333	3.8	4.5	4.75	4.75	4.5	4.6	3.2	2.5	8	2	2	4	1	3	3	2	2	2	3	4	4	4	2	3	3	4	5	4	5	5	4	4	5	5	4	5	5	5	5	5	4	5	4	5	5	4	3	4
917	3.1	2.7	2.5	3.75	3.25	3.5	3.4	2.2	3.125	4	2	2	2	3	3	4	4	3	3	4	1	3	3	2	2	1	3	4	4	3	3	4	4	3	3	4	3	4	2	4	4	4	3	2	2	3	3	1	3
918	2.29167	2	1.75	3	3.25	1.75	1.6	2.4	2.375	40	4	3	5	1	3	3	2	4	1	4	1	3	2	3	3	1	1	1	3	1	2	2	1	2	2	3	3	2	5	3	3	3	3	1	2	1	3	3	1
919	2.81667	2	2.25	3.25	3.75	3.25	2.2	2.2	4.25	30	3	3	5	4	5	4	5	3	4	5	4	2	2	2	2	3	3	3	3	1	1	2	4	4	3	4	4	3	4	3	3	4	3	2	1	3	3	3	1
920	3.675	4.8	3.25	4	3.75	3.25	4	3.8	3.125	0	4	1	3	3	3	3	4	2	4	3	3	4	4	2	4	5	4	4	4	4	4	4	3	3	3	4	4	5	2	4	4	4	4	3	4	3	3	5	4
921	3.04167	2.8	3.5	3.25	2.5	4	2.8	2.2	3.375	0	3	1	2	3	3	1	4	4	3	5	4	3	2	2	3	1	2	3	2	3	4	4	4	4	4	3	2	2	3	3	3	4	3	3	3	4	4	2	3
922	2.41667	4.7	3	2.25	3.25	2	2.2	1.8	2.25	4	2	2	2	3	3	3	1	1	3	3	1	3	1	1	1	3	3	2	2	1	3	2	1	3	2	3	4	3	3	3	4	1	1	3	3	2	4	5	5
923	2.59167	2	2.75	2.25	2	2.75	3.8	2	2.375	16	4	3	2	3	1	2	3	3	3	1	3	1	3	2	2	2	4	3	4	4	4	1	3	3	4	1	3	2	2	3	2	3	1	3	2	3	3	1	3
924	4.21667	2.2	4.5	3.75	4.25	4	4.4	4.4	2.75	24	4	4	2	2	3	3	3	2	3	3	3	4	5	4	5	4	4	5	5	4	4	4	4	5	3	4	5	3	5	4	4	3	4	4	5	4	5	2	1
925	4.05833	4.4	3.5	4.25	5	4	3.6	4	5	60	4	4	5	5	5	5	5	5	5	5	5	4	5	3	5	3	3	3	4	4	4	4	4	4	4	5	5	5	5	4	5	4	4	3	4	3	4	5	5
926	3.00833	3.4	3	3	3.25	4	3.4	1.4	3.75	9	3	2	3	4	4	4	3	3	5	5	2	1	1	1	2	2	3	1	3	5	5	4	5	4	3	4	3	3	3	3	2	3	4	2	3	4	3	3	3
927	4.325	4.3	3.75	4.5	4.75	3.75	4.4	4.8	4.75	64	4	5	4	5	5	4	5	5	4	5	5	5	5	4	5	5	5	4	5	4	4	4	4	3	4	5	5	4	5	5	4	5	4	4	3	5	3	4	5
928	4.23333	3.8	3.25	4.25	5	4.5	4.2	4.2	3.5	48	4	5	3	3	4	5	5	1	4	2	4	4	5	4	4	4	4	4	5	4	4	4	5	4	5	5	5	5	5	4	5	4	4	3	3	3	4	4	4
929	4.11667	4.1	4.25	4.25	4.5	4.5	2.8	4.4	5	100	5	5	5	5	5	5	5	5	5	5	5	4	4	5	5	4	3	3	3	4	1	5	4	4	5	5	5	4	4	4	5	4	4	5	4	4	4	3	4
930	4.54167	3.9	4.75	3.75	5	4.75	5	4	3.25	24	3	3	4	3	3	3	4	3	4	3	3	4	4	4	5	3	5	5	5	5	5	5	5	4	5	5	5	5	5	3	4	4	4	4	5	5	5	3	3
931	4.19167	2.8	5	4.25	4.75	3.75	3.4	4	2.125	8	4	3	1	1	3	4	1	2	1	2	3	4	4	4	5	3	3	5	2	3	4	5	3	3	4	5	5	5	4	4	5	4	4	5	5	5	5	3	3
932	3.36667	4.4	2.5	4.25	4.75	2.5	2.6	3.6	4.75	75	5	4	5	5	4	4	5	5	5	5	5	3	4	4	3	4	1	1	3	4	4	1	2	4	3	5	5	4	5	4	5	4	4	1	3	3	3	5	4
933	4.49167	4.7	4.25	4.5	5	5	4.4	3.8	3.875	64	4	5	4	3	3	5	3	5	3	4	5	4	4	4	4	3	3	5	5	4	5	5	5	5	5	5	5	5	5	4	5	5	4	4	4	5	4	4	5
934	3.6	3.4	3	2.5	4	4.5	4.4	3.2	4.5	80	5	5	4	5	5	3	4	5	5	4	5	4	3	3	3	3	4	4	5	5	4	5	4	5	4	3	4	4	5	3	3	2	2	1	4	3	4	1	2
935	2.3	2	1.75	2.5	1.75	3	2.4	2.4	3.625	4	1	2	4	4	5	3	4	2	4	4	3	4	3	2	1	2	2	2	2	4	2	3	2	3	4	3	1	1	2	2	3	4	1	1	1	2	3	1	1
936	4.49167	4.5	4.5	4.25	4.75	4.25	4.4	4.8	3	48	4	4	4	2	3	1	4	3	4	3	4	5	5	5	5	4	4	5	4	5	4	4	5	4	4	5	5	4	5	5	5	4	3	5	4	5	4	4	4
937	4.31667	3.3	4.5	3.75	3.75	4.5	4.8	4.6	4.125	12	3	2	4	4	2	5	3	5	5	4	5	5	5	4	4	5	5	5	5	4	5	5	5	4	4	3	4	3	5	4	5	2	4	4	5	4	5	4	3
938	3.725	4.2	4.5	5	4.5	2.75	3.2	2.4	4.625	32	4	3	4	5	5	5	5	3	5	4	5	1	2	3	3	3	4	3	3	2	4	1	3	3	4	4	5	4	5	5	5	5	5	3	5	5	5	4	4
939	2.53333	1.8	3.25	2.75	2.5	2.5	2.6	1.6	2.875	0	1	1	2	4	1	5	1	3	3	3	3	1	1	1	2	3	3	3	3	2	2	3	2	3	2	1	4	2	3	3	3	4	1	3	3	4	3	3	2
940	3.00833	3.8	2.25	3.75	3.25	4	2.2	2.6	3.125	12	2	3	3	4	4	3	4	1	3	3	3	2	2	3	3	3	2	2	3	1	3	4	5	3	4	3	4	3	3	3	5	3	4	2	3	1	3	2	3
941	4.21667	4.9	2.75	4.75	4.5	4.5	4.6	4.2	3.125	12	2	3	3	3	3	3	1	4	4	3	4	4	4	5	4	4	5	5	3	5	5	4	5	5	4	4	5	4	5	5	5	5	4	2	3	3	3	5	5
942	4.55	4.4	4.75	4.75	4.25	4.75	5	3.8	4.875	100	5	5	5	5	5	5	5	4	5	5	5	4	5	3	4	3	5	5	5	5	5	4	5	5	5	3	5	4	5	4	5	5	5	5	4	5	5	4	4
943	3.10833	1.6	2.75	3.25	4	3.25	3.6	1.8	3.125	30	3	3	5	3	3	3	3	3	3	3	4	1	2	2	1	3	4	4	4	3	3	3	3	4	3	3	5	4	4	3	3	3	4	2	4	3	2	1	2
944	4.64167	4.4	4.5	4.5	4.5	4.75	4.8	4.8	4.875	45	5	4	3	5	5	4	5	5	5	5	5	5	5	4	5	5	4	5	5	5	5	5	5	5	4	4	4	5	5	5	5	4	4	5	5	4	4	4	4
945	4.26667	4.4	4.75	3.5	4.5	4.25	4	4.6	4.75	100	5	5	5	5	4	4	5	5	5	5	5	4	5	5	4	5	4	4	4	4	4	4	5	4	4	5	5	4	4	3	3	4	4	5	4	5	5	5	5
946	2.66667	3.6	2.5	4	3	2.5	2.2	1.8	2.375	18	3	4	2	1	3	2	3	1	5	3	1	1	2	2	3	1	3	4	2	1	1	3	3	1	3	3	3	3	3	4	5	4	3	2	3	3	2	3	4
947	4.04167	3.7	4	4.5	4	4.75	2.8	4.2	4.125	24	3	3	4	4	4	4	5	2	4	5	5	5	3	4	5	4	1	3	3	4	3	5	5	4	5	3	4	4	5	5	5	4	4	3	4	4	5	3	4
948	4.625	4.3	4.75	4.5	4.75	4.75	4.6	4.4	5	80	4	5	5	5	5	5	5	5	5	5	5	5	4	4	4	5	5	5	5	4	4	5	5	4	5	4	5	5	5	4	5	5	4	5	5	5	4	4	5
949	4.65	4.3	5	5	5	3.5	4.6	4.8	4.75	48	4	4	4	4	5	5	5	5	5	5	4	5	5	5	4	5	4	5	5	4	5	3	5	3	3	5	5	5	5	5	5	5	5	5	5	5	5	4	4
950	4.00833	4.4	3.25	4.25	4.75	4	3.8	4	4	80	5	5	4	4	4	3	4	3	5	4	5	3	4	4	4	5	4	4	4	4	3	5	4	3	4	4	5	5	5	4	5	4	4	3	4	3	3	4	5
951	3.81667	2.9	3.25	3.5	4.25	4.5	4.4	3	4.375	18	3	4	2	3	4	5	4	5	5	4	5	4	3	2	3	3	4	4	4	5	5	5	4	4	5	4	5	3	5	4	3	4	3	3	4	3	3	3	2
952	3.03333	2.5	2.75	3.5	2	2.75	3.2	4	2.375	4	2	2	2	3	3	2	1	3	3	1	3	4	4	3	5	4	4	3	4	3	2	1	4	3	3	2	1	3	2	3	4	4	3	3	2	3	3	1	4
953	3.95833	4.7	3.25	4.5	3.75	4.25	4.2	3.8	4.375	80	4	5	5	3	4	5	4	5	5	4	5	4	4	4	3	4	4	4	4	4	5	4	4	4	5	4	5	3	3	5	5	4	4	3	3	4	3	5	5
954	4.2	3.9	5	3.75	5	4.25	3.8	3.4	4	40	5	3	4	4	3	4	5	4	4	4	4	3	4	4	3	3	3	4	4	5	3	5	4	4	4	5	5	5	5	3	5	4	3	5	5	5	5	4	4
955	2.24167	3	3	1.75	1.5	2	2.2	3	4.25	0	2	1	4	4	5	4	5	3	5	4	4	3	3	3	4	2	3	2	3	1	2	2	1	2	3	1	1	2	2	2	3	1	1	3	3	2	4	2	2
956	4.09167	4	4.25	3.75	4.5	3.25	4.4	4.4	4	80	5	5	4	3	4	5	4	4	4	4	4	5	4	4	5	4	5	5	4	4	4	3	3	3	4	4	4	5	5	4	5	3	3	3	4	5	5	4	3
957	3.36667	3.7	4.75	3.25	2	4	4	2.2	2.25	6	3	2	2	2	3	1	3	1	3	3	2	3	3	1	3	1	4	5	4	3	4	5	3	3	5	1	3	1	3	4	4	4	1	5	5	4	5	4	3
958	4.60833	4.3	4	4.5	5	4.75	5	4.4	4.25	60	4	4	5	5	4	5	4	3	5	4	4	4	4	5	5	4	5	5	5	5	5	5	5	5	4	5	5	5	5	3	5	5	5	4	4	4	4	5	5
959	4.03333	2.9	2.5	4	4.75	3.75	4.4	4.8	4.375	25	5	2	5	4	4	3	5	5	4	5	5	4	5	5	5	5	5	5	4	4	4	4	3	4	4	5	5	4	5	3	5	4	4	3	3	3	1	3	4
960	2.23333	1.8	1.25	2.25	2.5	2	3	2.4	2.25	6	2	2	3	3	3	2	1	3	2	2	2	3	2	2	2	3	4	3	3	3	2	1	1	3	3	3	2	3	2	3	1	3	2	1	2	1	1	1	1
961	3.09167	2.8	3	2.75	4.5	2.5	4.2	1.6	2.25	36	3	4	4	3	3	3	3	2	1	2	1	1	2	1	1	3	4	5	4	4	4	3	1	3	3	4	5	4	5	2	5	3	1	1	4	4	3	4	3
962	2.99167	2	2.75	2.75	3.25	2	3.8	3.4	3.875	6	3	2	2	4	3	5	4	3	5	3	4	2	4	4	3	4	4	4	4	3	4	1	3	1	3	4	3	2	4	3	3	2	3	3	3	3	2	3	2
963	3.65833	4	3.75	3.25	4.25	4.5	3.8	2.4	4.875	27	3	4	3	5	5	5	5	5	5	4	5	3	2	2	2	3	3	5	4	3	4	4	5	5	4	4	5	4	4	3	4	2	4	4	4	4	3	3	3
964	1.93333	1.6	2	2	2	2	1.8	1.8	2.625	9	3	2	3	3	3	3	1	4	3	3	1	2	2	1	1	3	1	1	2	3	2	1	3	1	3	1	1	4	2	2	2	3	1	2	2	1	3	3	1
965	3.475	3.9	3.75	3.75	4.5	3.25	2.8	2.8	4.625	24	2	4	4	5	5	5	4	4	5	5	4	3	1	2	4	4	3	2	3	3	3	3	3	3	4	4	5	5	4	3	3	5	4	4	3	4	4	3	4
966	2.35	3	1.25	2.5	3.5	2.25	2.2	2.4	3.125	0	1	1	3	4	3	3	1	5	4	2	3	2	2	1	4	3	1	3	3	3	1	2	2	3	2	3	3	4	4	3	2	4	1	2	1	1	1	3	3
967	4.55833	4.7	4.75	4.25	4.5	4.25	4.6	5	3.25	80	4	5	5	3	3	3	4	3	3	4	3	5	5	5	5	5	5	5	4	4	5	5	5	4	3	5	4	4	5	4	5	4	4	5	4	5	5	5	5
968	3.11667	1.8	2.75	4	4	2.75	2.2	3	2.25	80	4	5	5	3	3	3	1	3	1	2	2	4	2	4	3	2	2	1	3	3	2	1	4	3	3	4	4	4	4	3	5	4	4	2	3	3	3	1	3
969	3.45	1.9	4	3.5	3.25	2.75	3.6	3.6	3.875	100	5	5	5	3	3	4	4	3	4	5	5	3	4	4	3	4	3	4	4	3	4	4	1	3	3	4	3	3	3	3	3	4	4	4	3	5	4	1	2
970	2.83333	2	3.75	3.5	4	1.75	2.2	1.8	1.875	2	1	2	2	1	2	3	3	1	2	2	1	1	2	3	1	2	2	2	3	2	2	2	1	3	1	4	4	4	4	3	4	4	3	4	4	4	3	1	2
971	4.61667	4.7	4.75	4.25	5	4.5	4.4	4.8	4.25	24	4	3	3	4	4	4	4	5	4	4	5	5	5	5	4	5	5	4	5	4	4	5	4	5	4	5	5	5	5	4	5	4	4	5	5	5	4	4	5
972	3.09167	2.5	3.5	2.75	3.75	3.75	2.2	2.6	3	48	4	4	4	3	3	3	3	3	3	3	3	3	3	1	2	4	2	4	3	1	1	3	3	5	4	4	4	3	4	3	3	3	2	3	4	4	3	2	3
973	3.325	3.5	1.5	2.75	4	3.5	5	3.2	3.625	12	2	3	3	4	3	4	3	4	3	4	4	4	3	3	3	3	5	5	5	5	5	3	4	3	4	4	4	5	3	4	4	2	1	1	3	1	1	4	3
974	4.59167	4.6	4.75	4.75	5	4.25	4.6	4.2	5	100	5	5	5	5	5	5	5	5	5	5	5	5	5	4	3	4	4	5	4	5	5	4	4	5	4	5	5	5	5	4	5	5	5	5	4	5	5	4	5
975	4.54167	4.6	5	3.75	4.75	4.75	4.8	4.2	4.625	80	4	5	5	3	5	4	5	5	5	5	5	4	4	4	5	4	5	5	5	5	4	5	5	4	5	5	4	5	5	3	5	3	4	5	5	5	5	5	5
976	3.59167	2.6	4	5	4.5	3.25	2.2	2.6	2.75	0	3	1	3	1	3	3	3	3	3	3	3	3	3	3	3	1	3	3	2	1	2	3	3	4	3	4	5	4	5	5	5	5	5	4	4	3	5	3	3
977	2.36667	2.4	2.25	2.5	3.25	2	1.8	2.4	2	4	1	3	2	1	2	1	2	1	3	3	3	2	1	2	3	4	2	3	1	1	2	1	3	1	3	4	3	3	3	3	2	2	3	3	1	3	2	2	3
978	3.01667	2.6	3	3	4	2.5	2.6	3	3.625	80	5	5	4	3	5	4	4	2	4	3	4	3	2	3	4	3	3	2	2	4	2	4	4	1	1	4	4	4	4	3	2	4	3	2	3	3	4	4	2
979	3.475	2	3.5	4.75	3	3	2	4.6	2.625	27	3	4	3	3	3	3	4	2	1	3	2	5	4	5	5	4	2	1	2	4	1	2	3	4	3	2	3	3	4	5	5	4	5	3	3	4	4	2	3
980	3.775	3.6	3.75	4.25	3	4.25	3.8	3.6	4.75	75	5	4	5	4	5	5	5	4	5	5	5	4	4	4	2	4	3	5	3	4	4	3	5	5	4	3	3	4	2	4	5	4	4	4	3	4	4	4	4
981	4.5	3.8	4.5	4.25	4.75	4.5	4	5	3.125	75	5	4	5	3	3	3	3	4	3	3	3	5	5	5	5	5	5	3	4	4	4	4	4	5	5	4	5	5	5	4	5	4	4	5	4	5	4	3	5
982	2.33333	1.2	3.5	2	2	2.5	2.6	1.4	3.125	36	4	4	3	4	3	3	4	3	4	3	1	1	2	1	1	2	3	2	3	3	2	3	3	1	3	1	3	2	2	3	1	3	1	3	4	4	3	1	1
983	2.79167	4.1	2.5	3.25	3	3	1.8	3.2	2.125	75	5	4	5	2	1	2	1	2	3	3	3	3	4	4	3	2	1	3	3	1	1	3	2	3	4	1	3	4	4	4	5	1	3	2	3	3	2	4	5
984	3.34167	3.4	4	2.75	2.5	3	4.4	3.4	4.75	80	5	5	4	5	5	4	4	5	5	5	5	3	3	4	3	4	5	4	4	4	5	2	3	3	4	3	3	2	2	3	3	3	2	4	4	4	4	2	3
985	4.175	3.3	4	4.25	4.5	3.5	4.4	4.4	4.375	36	4	4	3	4	4	4	5	4	5	5	4	5	5	4	4	4	5	5	4	4	4	3	4	4	3	4	5	5	4	4	5	4	4	4	4	4	4	3	4
986	2.64167	1.6	2.5	4	2.5	2.25	3	1.6	3	2	2	2	1	3	4	2	3	1	5	2	4	2	1	2	2	1	3	3	4	3	2	2	2	3	2	3	3	1	3	3	4	4	5	3	3	1	3	3	2
987	3.3	3.3	4.75	3.25	3.5	2.5	3	2.8	3.25	6	3	3	1	3	4	3	3	3	3	3	4	3	2	4	3	2	1	3	3	4	4	1	3	3	3	4	3	4	3	4	3	2	4	5	4	5	5	3	4
988	3.45	4.1	3.25	2.75	3.5	4	4.2	3	4.625	60	5	4	4	4	4	5	5	5	5	5	4	4	4	2	4	1	4	5	3	5	4	4	5	3	4	4	3	4	3	3	3	2	3	3	4	3	3	4	4
989	3.98333	3.6	3.5	4	4.75	4.25	2.8	4.6	2.25	0	3	1	3	2	4	3	3	2	1	2	1	5	5	4	5	4	3	4	3	3	1	5	5	3	4	5	4	5	5	5	5	2	4	3	3	5	3	4	2
990	4.58333	4.4	4.5	4.5	4.75	4.75	4.6	4.4	3.25	50	5	3	5	4	4	2	3	4	3	3	3	4	5	4	5	4	4	5	5	5	4	5	5	5	4	5	4	5	5	5	5	5	3	5	5	4	4	4	4
991	3.56667	2.3	3.5	3.75	4	2.75	3.8	3.6	4.5	24	3	3	4	4	5	5	5	4	4	4	5	4	4	3	3	4	4	2	4	4	5	3	3	1	4	4	5	3	4	3	4	4	4	4	3	4	3	3	3
992	3.49167	3.3	2.75	2.5	4.5	4	4.6	2.6	4	32	4	3	4	4	3	3	5	4	5	4	4	3	3	1	2	4	4	5	5	5	4	4	4	4	4	5	5	3	5	3	5	1	1	2	3	3	3	2	4
993	4.175	3.7	4	3.5	4.5	4.25	4.6	4.2	4.375	16	2	3	4	4	4	5	4	5	5	3	5	4	4	4	5	4	4	5	5	5	4	5	4	4	4	4	5	4	5	2	4	4	4	4	4	4	4	3	3
994	2.99167	3.3	3.5	4.25	3.5	2.5	2.6	1.6	2.5	4	1	3	2	2	3	1	4	4	3	2	1	1	2	1	2	2	1	3	2	3	4	1	3	3	3	4	4	3	3	4	5	4	4	4	3	3	4	3	4
995	3.41667	2.5	2.25	4.5	2	3.75	4.2	3.8	3.625	24	4	4	2	4	3	3	4	4	4	3	4	4	4	4	5	2	4	4	4	4	5	4	3	4	4	3	1	3	1	4	5	4	5	4	2	2	1	3	2
996	3.83333	4.4	4.5	3.5	3.75	3.25	5	3	4.5	64	4	5	4	5	5	4	4	4	5	4	5	3	3	3	4	2	5	5	5	5	5	3	3	4	3	5	3	3	4	4	4	4	2	4	5	4	5	5	4
997	4.5	2.9	3.75	5	4.5	4.75	4.4	4.6	3.25	0	4	1	3	3	4	4	4	3	4	1	3	5	5	5	4	4	3	5	5	4	5	5	4	5	5	5	4	4	5	5	5	5	5	3	4	4	4	2	3
998	3.54167	4.6	3.75	4	3.75	3.75	2.6	3.4	2.875	2	1	2	2	3	3	3	3	3	4	3	1	3	3	4	3	4	3	3	2	4	1	3	4	4	4	3	4	4	4	3	5	4	4	5	3	4	3	4	5
999	3.25833	4.3	4.75	2.5	1.75	2.75	3	4.8	4.75	32	4	3	4	4	5	5	4	5	5	5	5	5	5	4	5	5	3	4	3	4	1	2	3	3	3	1	2	2	2	3	3	2	2	5	5	4	5	4	3
1000	3.43333	4.6	3.5	2.5	4.5	3.5	2.8	3.8	4.625	3	1	2	3	4	5	5	5	3	5	5	5	3	3	5	4	4	3	4	3	2	2	4	4	3	3	3	5	5	5	3	3	2	2	4	3	3	4	5	3
1001	3.65833	3.2	4	3.75	5	3	4.6	1.6	3	4	2	2	2	3	2	3	3	4	1	4	4	1	2	1	1	3	5	5	4	4	5	4	3	2	3	5	5	5	5	3	4	4	4	3	4	4	5	3	3
1002	2.64167	4.4	1.75	3.25	2.5	2.75	3	2.6	2.875	100	5	5	5	3	3	3	3	3	3	3	2	3	2	2	3	3	2	3	3	3	4	3	2	3	3	3	3	3	1	3	5	3	2	1	3	2	1	5	4
1003	2.40833	2.9	2.5	3.25	2.25	2.25	2.6	1.6	3.875	48	4	4	4	4	4	3	4	4	4	5	3	1	2	1	1	3	2	3	2	3	3	2	1	3	3	2	1	3	3	4	4	2	3	1	3	3	3	3	3
1004	2.50833	2.2	2.5	3	2.25	2.5	2.6	2.2	2.875	60	4	4	5	3	3	2	4	2	3	3	3	2	2	2	3	2	3	3	3	3	1	1	3	3	3	2	1	3	3	3	4	2	3	1	3	3	3	1	3
1005	3.95	4.4	4.75	4.5	4.25	3	3.6	3.6	3.125	48	4	4	4	3	1	4	4	4	4	4	1	4	2	4	4	4	4	3	4	3	4	3	3	3	3	5	4	3	5	5	5	4	4	4	5	5	5	4	4
1006	4.01667	4	4.5	4.25	3.75	4	3.6	4	3.5	80	4	5	5	4	3	3	5	1	5	3	4	4	3	4	5	4	4	4	3	2	5	5	3	4	4	4	3	3	5	4	5	4	4	5	5	4	4	3	4
1007	3.95833	3.8	3.5	4	4.25	3	4.6	4.4	4.25	75	5	4	5	5	4	3	5	4	4	4	5	5	4	5	4	4	5	5	4	5	4	4	2	3	3	4	5	3	5	3	5	4	4	3	4	4	3	4	4
1008	2.53333	3.4	2.75	3	3.5	1.75	2.2	2	2.5	4	2	2	2	3	3	3	1	1	4	3	2	3	2	1	1	3	2	3	1	2	3	2	1	3	1	4	3	4	3	3	3	3	3	2	3	3	3	3	4
1009	2.85833	2.2	2	4	2.5	3.25	2.6	2.8	3.375	4	2	2	2	3	2	3	5	3	4	4	3	3	2	3	2	4	3	2	3	1	4	4	3	3	3	4	1	2	3	4	5	4	3	3	1	2	2	2	4
1010	4.35833	4.2	4	4.75	4.5	4.5	4.6	3.8	4.5	36	4	4	3	4	4	4	5	5	5	4	5	4	4	3	4	4	4	5	5	5	4	4	4	5	5	4	4	5	5	5	5	4	5	4	4	4	4	4	4
1011	3.025	2.1	2.25	4	2	2.5	4	3.4	3.25	24	3	3	4	2	4	4	5	2	5	3	1	3	4	3	4	3	4	4	4	4	4	2	3	2	3	1	3	1	3	4	5	4	3	3	3	2	1	1	2
1012	3.3	1.8	4.25	3	2.75	4	2.2	3.6	2.25	6	3	2	2	3	3	3	1	1	1	2	4	4	3	4	3	4	3	3	2	1	2	4	4	4	4	3	4	2	2	3	3	2	4	5	4	5	3	2	1
1013	4.31667	3.9	4.75	4.5	5	3.25	4.6	3.8	4.625	80	4	5	5	5	4	5	5	4	5	4	5	3	5	4	3	4	4	5	4	5	5	3	3	4	3	5	5	5	5	4	5	4	5	5	4	5	5	3	4
1014	4.30833	4.1	3	4.75	4.75	4.75	4	4.6	4.75	6	1	3	3	5	5	5	4	5	5	5	4	5	4	5	5	4	4	4	4	4	4	5	5	4	5	5	4	5	5	5	5	5	4	3	3	3	3	3	4
1015	4.00833	3.3	4.25	4	4.5	4.5	2.8	4	4.5	18	3	3	3	5	5	5	4	5	4	4	4	4	4	4	4	4	3	3	2	3	3	5	4	5	4	4	5	4	5	4	5	3	4	5	4	4	4	3	3
1016	3.30833	3.7	2.5	4.5	2.75	3.5	2.8	3.8	4.125	48	4	5	3	4	4	4	4	5	5	4	3	3	4	4	3	5	2	3	2	3	4	3	5	3	3	3	3	4	1	4	5	5	4	2	3	2	3	4	4
1017	3.85833	4	2.75	4.25	3.5	4.25	3.6	4.8	4.75	24	3	3	4	5	5	4	5	4	5	5	5	5	5	4	5	5	4	3	3	4	4	4	4	4	5	3	4	3	4	4	5	4	4	1	4	3	3	3	5
1018	3.53333	2	3.5	2.75	4.5	4.25	3.8	2.4	2.75	60	5	4	4	3	4	3	3	2	3	2	2	2	3	3	2	2	4	4	3	4	4	4	5	5	3	5	4	4	5	3	5	2	1	3	4	4	3	1	3
1019	3.26667	2.8	2.75	4.25	2.75	3.25	2.8	3.8	4.375	40	5	3	4	4	5	3	4	4	5	5	5	3	4	5	3	4	3	3	2	4	2	3	4	3	3	2	4	2	3	4	5	4	4	3	3	3	2	4	3
1020	3.45833	2.8	3	4.25	5	2.5	2.4	3.6	3.625	18	3	3	3	4	4	3	3	4	4	3	4	4	5	3	3	3	3	2	4	2	1	1	3	3	3	5	5	5	5	4	5	4	4	3	3	2	4	3	3
1021	4.03333	2.1	4	4.25	5	2.75	4.4	3.8	3.25	32	4	3	4	3	3	3	4	3	2	3	5	4	4	5	3	3	4	4	4	5	5	3	1	3	4	5	5	5	5	4	5	4	4	4	4	4	4	1	2
1022	3.56667	2.7	3	4.5	3.25	4.25	3	3.4	4.5	12	4	2	3	4	4	5	5	5	4	4	5	4	3	4	3	3	3	5	3	3	1	4	5	4	4	2	4	4	3	5	5	4	4	4	3	3	2	1	3
1023	3.85833	4.4	4.5	4	3.25	3	4.4	4	4.25	48	4	4	4	4	3	5	4	5	4	5	4	4	4	4	4	4	4	5	5	4	4	3	3	3	3	3	4	3	3	3	5	4	4	4	5	5	4	4	5
1024	3.35833	4.3	3.5	2.75	4.5	4	2	3.4	3.875	100	5	5	5	4	3	4	4	4	4	4	4	4	3	4	4	2	2	2	3	1	2	4	4	4	4	4	5	4	5	4	3	2	2	4	3	4	3	4	5
1025	2.66667	1.8	2	2.75	3.75	2.5	2.2	2.8	2.375	12	2	3	3	1	3	1	4	3	3	3	1	3	2	4	2	3	3	1	2	4	1	2	2	3	3	4	4	4	3	3	3	3	2	1	1	3	3	1	2
1026	4.19167	3.3	4.75	3.5	4.5	5	3.2	4.2	4.125	0	3	1	2	4	4	4	4	5	5	3	4	4	4	5	4	4	3	3	3	3	4	5	5	5	5	4	5	4	5	4	4	4	2	5	5	5	4	3	4
1027	2.35833	2.7	2.25	2.25	2.5	2.75	1.8	2.6	3.25	100	5	5	5	3	4	3	3	3	5	1	4	3	2	3	3	2	1	2	2	1	3	2	3	3	3	2	3	2	3	2	3	3	1	2	3	2	2	3	2
1028	3.325	1.9	2.5	2.75	4.75	3.75	3.4	2.8	2	48	4	4	4	1	3	4	1	1	3	2	1	4	3	2	3	2	2	4	3	4	4	3	4	4	4	5	5	5	4	3	2	4	2	1	3	3	3	3	1
1029	4.36667	4.5	3.5	5	4.75	4.75	4.2	4	4.875	48	4	4	4	5	5	5	5	5	5	5	4	4	4	4	5	3	4	4	4	5	4	4	5	5	5	5	5	4	5	5	5	5	5	3	4	4	3	4	4
1030	3.28333	2.5	2.75	4.25	4.5	3	3.6	1.6	3.625	80	4	5	5	4	4	3	3	4	4	4	3	1	1	3	1	2	4	3	4	3	4	4	4	3	1	4	5	4	5	4	5	4	4	3	3	3	2	3	2
1031	4.6	4.5	4.75	4.75	4.75	4.75	4.6	4	3	80	4	5	5	3	3	4	1	3	3	3	4	4	4	3	5	4	4	5	5	5	4	5	5	4	5	4	5	5	5	5	5	4	5	5	5	5	4	4	5
1032	3.175	3.1	2.5	2.75	2.5	3.5	4.2	3.6	2.25	20	5	2	4	3	1	1	3	1	3	3	3	3	3	3	4	5	3	5	5	5	3	4	3	3	4	2	3	3	2	3	3	3	2	3	3	3	1	3	3
1033	3.75833	3.4	3.25	4.25	4	3.25	3.8	4	4.25	60	4	4	5	4	4	5	5	4	4	4	4	4	4	4	4	4	5	4	3	4	3	3	4	3	3	4	4	4	4	4	5	4	4	3	4	2	4	3	3
1034	2.73333	2.4	3	2.5	3.25	2.25	3	2.4	2.625	48	3	5	4	1	3	3	2	3	4	2	3	3	3	1	3	2	2	3	3	3	4	1	2	3	3	3	3	2	5	3	2	2	3	3	3	3	3	3	2
1035	2.94167	2.1	2.5	3	3.25	2.5	3.2	3.2	1.875	60	4	4	5	1	1	1	4	3	1	1	3	3	3	4	2	4	3	3	3	4	3	1	3	3	3	4	4	2	3	3	4	3	2	3	2	2	3	2	1
1036	4.68333	4.1	4.75	4.5	4.75	4.5	4.8	4.8	4.5	80	5	5	4	5	4	5	4	4	5	4	5	5	5	5	5	4	4	5	5	5	5	5	4	4	5	4	5	5	5	4	5	5	4	5	4	5	5	4	3
1037	2.78333	2.2	1.75	3.75	3.75	3.25	2.2	2	3.75	8	2	3	2	3	4	3	3	4	5	3	5	2	3	1	2	2	3	4	2	1	1	3	3	4	3	4	2	4	5	4	3	4	4	2	1	3	1	2	2
1038	2.93333	2.9	3	3.5	2.5	3	3.8	1.8	2.5	0	2	1	2	3	1	3	3	3	3	1	3	2	2	2	1	2	3	4	4	4	4	3	3	3	3	2	2	3	3	4	4	3	3	3	3	3	3	3	3
1039	3.20833	3	3	3.25	3.5	3.5	3.8	2.2	2.875	24	4	4	2	3	3	3	3	3	4	1	3	3	2	1	2	3	3	4	4	4	4	2	3	5	4	3	4	3	4	4	4	4	1	3	3	3	3	1	4
1040	3.05	3.5	3	3.25	3.75	3.5	3	1.8	4.375	12	3	3	2	4	4	5	5	4	5	4	4	3	1	1	1	3	3	3	4	4	1	3	3	5	3	4	3	4	4	3	3	4	3	3	3	3	3	3	3
1041	4.01667	3.1	4	4.5	4.75	3.25	4.8	2.8	3.75	50	5	3	5	3	4	4	4	5	4	3	3	3	3	3	2	3	4	5	5	5	5	3	3	3	4	4	5	5	5	4	5	4	5	4	4	4	4	3	3
1042	2.28333	1.7	2.75	2	2.25	2.5	2.6	1.6	3.375	6	2	2	3	4	3	3	3	3	4	4	3	1	1	2	1	3	2	4	3	3	1	2	3	3	2	2	1	3	3	2	2	3	1	3	3	3	2	1	2
1043	4.50833	2.8	4	4.5	5	4.75	4.4	4.4	4.25	100	5	5	5	5	4	3	4	5	4	5	4	5	5	4	4	4	4	5	5	4	4	4	5	5	5	5	5	5	5	4	5	4	5	3	4	5	4	2	3
1044	2.74167	4.1	2.25	2.5	3	3.5	1.8	3.4	2.875	80	5	5	4	1	4	3	3	3	4	3	2	3	3	4	3	4	2	1	3	1	2	3	3	4	4	4	2	3	3	3	2	4	1	3	2	1	3	4	5
1045	2.49167	2.2	3	2.5	2.5	1.75	2.8	2.4	1.875	12	2	4	2	3	1	1	2	1	2	3	2	2	2	3	2	3	3	3	3	3	2	1	2	1	3	4	3	2	1	2	3	3	2	3	3	2	4	3	1
1046	4.28333	3.8	4.75	4.5	4.25	4	5	3.2	4	60	4	4	5	4	3	4	4	5	4	4	4	3	2	4	3	4	5	5	5	5	5	5	4	3	4	4	5	3	5	5	5	3	5	5	4	5	5	4	4
1047	4.29167	3.8	4.25	4.5	4.5	4.5	4.2	3.8	4.375	32	4	3	4	5	3	5	5	4	5	5	3	4	5	4	3	3	4	5	4	4	4	5	5	3	5	4	5	4	5	5	5	4	4	4	4	5	4	4	4
1048	2.64167	4.1	2.25	3.5	3.25	2.25	1.8	2.8	4.625	40	4	3	5	5	4	4	5	5	4	5	5	4	2	3	2	3	1	3	1	2	2	1	2	3	3	2	3	5	3	3	3	4	4	3	2	1	3	4	4
1049	4.275	3.5	4.5	4.5	5	4.25	4	3.4	2.75	18	3	3	3	4	1	3	1	3	4	3	3	4	4	3	4	2	5	3	4	4	4	5	3	5	4	5	5	5	5	5	5	4	4	3	5	5	5	4	4
1050	4.31667	3.7	4.5	4.25	5	4.75	4	3.4	3.625	80	4	5	5	3	3	3	4	3	4	4	5	3	4	3	4	3	4	4	4	5	3	5	5	4	5	5	5	5	5	4	3	5	5	4	4	5	5	3	3
1051	2.7	2.3	1.75	2.25	3.5	3.5	3	2.2	4	24	4	3	3	4	4	5	4	3	4	4	4	3	2	3	1	2	2	4	3	4	2	3	3	4	4	4	3	3	4	3	3	2	1	2	2	1	2	3	1
1052	2.84167	2.9	2.5	3.75	2	3	3.8	2	3.125	24	3	3	4	3	1	4	3	3	5	3	3	2	1	4	1	2	4	4	4	3	4	2	4	3	3	3	1	2	2	4	5	2	4	3	3	3	1	3	4
1053	3.59167	3.5	2.75	4.5	3	4.5	3.6	3.2	3.875	36	4	4	3	3	4	4	5	4	4	4	3	3	3	5	2	3	4	4	3	3	4	5	5	4	4	3	3	3	3	4	5	4	5	3	3	4	1	4	3
1054	3.58333	2.7	3.25	3.5	4.75	3	3.6	3.4	2.5	36	3	4	4	4	3	3	1	1	3	1	4	3	4	3	4	3	5	5	3	3	2	3	3	3	3	5	4	5	5	3	5	3	3	3	3	3	4	4	3
1055	2.66667	2	3.25	3	2.25	2.5	2.6	2.4	2.125	18	2	4	3	1	1	3	3	3	2	2	2	2	1	2	3	4	2	3	2	2	4	4	2	1	3	2	2	3	2	4	2	3	3	3	3	3	4	1	1
1056	4.34167	3.6	4.5	3.25	4.75	4.75	4	4.8	4.875	18	3	3	3	4	5	5	5	5	5	5	5	5	5	5	5	4	3	5	4	5	3	5	5	5	4	5	5	4	5	3	3	4	3	3	5	5	5	3	3
1057	4.725	3.2	4.75	5	4.75	4.25	4.8	4.8	4.375	75	5	4	5	4	5	3	4	4	5	5	5	5	4	5	5	5	5	4	5	5	5	4	4	4	5	5	5	4	5	5	5	5	5	5	5	4	5	2	3
1058	3.35833	1.7	3.25	4.25	4.75	2.5	3	2.4	3.375	12	2	3	3	4	3	3	2	5	5	3	2	4	3	2	2	1	3	3	3	4	2	3	1	3	3	4	5	5	5	4	5	4	4	3	3	3	4	3	1
1059	2.65833	2.1	3	2.5	2.5	2.75	2.6	2.6	2.375	9	3	2	3	1	3	3	3	1	3	2	3	2	2	3	3	3	1	4	3	3	2	3	4	1	3	3	3	1	3	3	4	2	1	3	3	3	3	2	1
1060	4.28333	3.9	3.5	4.25	4.25	4.5	4.2	5	4.875	60	4	4	5	5	5	5	5	4	5	5	5	5	5	5	5	5	5	4	4	4	4	5	4	5	4	5	4	4	4	4	5	4	4	3	4	3	4	4	4
1061	3.625	2.5	3	4.75	3	4	3.2	3.8	5	16	4	2	4	5	5	5	5	5	5	5	5	4	4	3	4	4	5	3	4	3	1	3	5	5	3	4	2	3	3	4	5	5	5	3	2	4	3	3	2
1062	3.05	2.5	3.25	3	3.5	2.75	3.2	2.6	3.125	6	2	2	3	3	3	4	4	1	4	3	3	3	3	1	3	3	3	3	3	3	4	3	2	3	3	5	3	3	3	3	3	4	2	3	3	3	4	2	3
1063	2.775	2.5	3	1.5	3.75	2	3	3.4	3.875	4	2	2	2	4	3	4	4	4	5	4	3	3	3	4	4	3	3	3	3	3	3	2	1	3	2	4	3	4	4	2	2	1	1	4	3	3	2	3	2
1064	3.675	3.5	3.75	2.25	4.5	3.75	4.2	3.6	4.25	36	4	4	3	5	3	4	4	5	4	5	4	3	3	4	3	5	5	4	4	3	5	3	5	3	4	4	5	4	5	3	1	3	2	3	4	4	4	4	3
1065	3.575	2	3	4.5	3.5	2.25	4.2	4	4.5	75	5	4	5	4	5	3	5	5	5	5	4	4	4	5	4	3	4	5	3	5	4	1	2	3	3	3	4	4	3	4	5	5	4	3	2	4	3	3	1
1066	3.21667	3.2	3.25	3.5	2.75	3	3.6	3.2	4.375	12	3	2	4	5	4	4	5	4	5	4	4	3	4	3	4	2	3	4	4	3	4	3	4	1	4	4	2	1	4	4	4	4	2	3	3	3	4	3	3
1067	3.16667	1.9	3.25	2.5	3.25	4	4	2	2.625	0	1	1	3	3	3	4	1	2	3	3	2	2	2	3	1	2	4	3	5	3	5	4	5	4	3	3	3	4	3	2	3	2	3	3	3	3	4	1	2
1068	3.81667	4.3	4.5	3.75	4.75	3.5	3.2	3.2	3.75	4	2	2	2	3	4	3	4	4	5	3	4	3	3	3	3	4	3	3	3	4	3	4	3	4	3	5	5	4	5	3	4	4	4	5	4	5	4	4	4
1069	3.2	3.8	3.5	2.75	4	3.75	3	2.2	2	12	3	2	4	3	2	1	1	2	1	3	3	2	2	1	2	4	3	3	2	4	3	4	4	3	4	4	4	4	4	4	2	4	1	3	4	3	4	4	3
1070	2.59167	2.1	2.25	3.75	2.75	2	1.6	3.2	4	24	4	3	3	4	4	4	4	4	5	3	4	3	3	5	2	3	1	1	2	3	1	1	1	3	3	3	3	3	2	4	4	4	3	4	1	2	2	3	1
1071	2.44167	2.8	2.5	1.5	3.75	1.5	4	1.4	2.5	4	1	3	2	3	1	4	1	4	1	3	3	1	1	2	2	1	4	4	4	3	5	1	3	1	1	4	3	3	5	2	2	1	1	1	2	3	4	2	4
1072	2.79167	3.9	2.25	2.5	3.25	2.75	4	2	1.5	6	2	2	3	1	2	3	1	1	1	2	1	3	1	2	1	3	4	3	5	4	4	2	3	3	3	3	4	2	4	3	3	3	1	2	3	1	3	2	5
1073	2.09167	2.4	2	3.25	1.75	1.75	2	1.8	3	32	4	3	4	3	2	3	3	3	4	4	2	2	1	1	3	2	1	3	2	1	3	3	1	1	2	2	1	2	2	4	3	3	3	2	2	2	2	2	3
1074	3.88333	4.9	2.5	4	3.75	4.25	4.4	4.4	4.25	75	5	4	5	4	3	5	5	5	4	4	4	5	4	4	4	5	5	4	4	5	4	4	4	5	4	4	3	4	4	5	5	4	2	3	3	3	1	5	5
1075	3.85833	2.2	5	4.25	3.5	2	4.8	3.6	1.5	4	2	2	2	3	1	1	2	1	1	1	2	3	4	3	5	3	5	4	5	5	5	2	1	3	2	4	3	3	4	4	5	5	3	5	5	5	5	2	3
1076	3.65833	3.9	3.25	3.25	4.5	3.75	3.2	4	4	48	4	4	4	4	3	5	4	5	4	4	3	4	4	5	3	4	3	2	5	4	2	4	4	4	3	4	5	4	5	4	4	4	1	3	3	4	3	4	2
1077	3.075	3.3	2	4.5	3	2.75	2.6	3.6	2.375	18	3	3	3	2	3	2	3	2	3	3	1	3	3	3	5	4	1	3	3	4	2	3	4	1	3	4	3	2	3	5	5	4	4	1	2	3	2	4	2
1078	1.86667	2.5	2	2	2	2	1.8	1.4	2.375	32	4	3	4	3	3	3	2	3	1	3	1	1	1	2	1	2	2	1	2	2	2	2	2	1	3	3	2	1	2	3	1	2	2	2	2	2	2	2	1
1079	3.075	2.4	2	3.25	4	3	3.2	3	3.625	9	3	2	3	4	3	3	4	1	5	4	5	3	3	3	3	3	4	3	3	3	3	3	3	3	3	5	3	4	4	4	3	2	4	1	3	3	1	3	3
1080	4.49167	3.7	4	4.75	4	5	4.6	4.6	2.875	80	4	5	5	1	3	3	3	3	4	3	3	5	4	4	5	5	4	5	4	5	5	5	5	5	5	3	4	4	5	5	5	5	4	4	4	4	4	5	4
1081	4.40833	2.8	3.75	5	4	4.5	4.8	4.4	4.625	40	5	3	4	4	5	4	5	5	5	4	5	4	5	4	4	5	4	5	5	5	5	4	5	5	4	4	4	3	5	5	5	5	5	3	4	4	4	2	3
1082	4.24167	3.7	3.75	4.75	4.75	4	3.4	4.8	4.25	64	4	5	4	5	4	4	4	4	4	5	4	4	5	5	5	5	4	4	4	3	2	4	4	4	4	4	5	5	5	4	5	5	5	3	3	5	4	4	4
1083	3.875	3.6	3.5	3.75	3.75	4.25	3.8	4.2	4.625	0	3	1	4	4	5	4	5	5	4	5	5	3	4	5	4	5	3	5	3	3	5	4	5	4	4	4	5	3	3	4	4	3	4	4	3	4	3	3	5
1084	3.34167	2.2	3	2.75	3.75	3.75	2.8	4	2.5	75	5	4	5	2	1	3	3	1	3	3	4	4	4	4	4	4	3	3	3	3	2	4	4	4	3	4	4	3	4	3	2	3	3	3	3	3	3	2	3
1085	4.58333	4.9	4.5	4.5	5	4.5	4.4	4.6	4.625	100	5	5	5	5	4	4	5	5	5	5	4	5	4	4	5	5	4	5	5	4	4	5	5	4	4	5	5	5	5	5	5	4	4	4	4	5	5	5	5
1086	3.7	4.4	4	4.25	4.5	2.25	3.6	3.6	4.375	75	5	4	5	5	3	4	5	4	5	4	5	4	3	5	3	3	3	4	4	3	4	2	1	3	3	5	4	5	4	4	5	4	4	3	5	4	4	5	5
1087	3.91667	3.5	3.5	2.75	5	4.25	4.2	3.8	4.625	64	4	5	4	5	5	5	5	3	5	5	4	4	4	5	2	4	4	4	4	5	4	4	4	5	4	5	5	5	5	3	3	2	3	5	3	3	3	3	4
1088	3.75	3.8	4.25	4	3.5	3.75	4.4	2.6	4.875	18	2	4	3	4	5	5	5	5	5	5	5	4	3	1	2	3	4	5	4	4	5	4	4	3	4	2	4	4	4	4	4	4	4	4	3	5	5	4	4
1089	4.00833	3.5	2.75	3.75	4.25	4.5	4	4.8	3.125	100	5	5	5	3	3	5	3	3	1	3	4	5	5	5	5	4	3	4	5	5	3	4	5	4	5	4	4	4	5	4	5	4	2	3	3	4	1	3	3
1090	3.14167	2.3	3.75	3	4	3.5	2	2.6	3	60	5	4	4	4	3	3	3	4	1	3	3	2	3	2	2	4	1	3	3	2	1	3	4	4	3	5	4	4	3	4	3	3	2	3	4	4	4	3	2
1091	2.60833	3.9	3.75	3.25	1.5	2.75	2.8	1.6	4.875	75	5	4	5	4	5	5	5	5	5	5	5	2	1	2	1	2	3	3	3	3	2	3	2	3	3	1	1	3	1	4	5	2	2	4	4	3	4	4	3
1092	2.70833	2.1	3	4.5	3	1.75	1.2	2.8	3.5	0	2	1	1	4	4	3	4	2	4	4	3	3	3	2	3	3	2	1	1	1	1	1	1	2	3	2	3	3	4	5	4	5	4	2	2	4	4	2	2
1093	2.9	4.4	3	3.75	3.5	2.75	2.2	2.2	2.375	18	3	3	3	3	1	3	1	3	4	3	1	1	2	2	3	3	1	3	2	1	4	4	3	3	1	3	3	3	5	4	3	4	4	3	3	3	3	5	4
1094	4.375	3.8	4.75	3.75	4.75	5	3.6	4.4	4.625	40	5	3	4	5	4	5	4	5	4	5	5	5	5	4	4	4	3	3	5	3	4	5	5	5	5	5	5	4	5	4	5	4	2	5	5	5	4	4	3
1095	4.1	4.4	5	4.25	4	3.75	3.8	3.8	4.5	60	4	4	5	4	4	5	4	5	5	4	5	4	4	4	3	4	4	4	4	4	3	4	4	4	3	4	5	4	3	3	5	5	4	5	5	5	5	4	4
1096	3.36667	1.7	4.25	2.75	3.5	3.5	3.4	2.8	2.625	64	4	5	4	3	3	3	2	3	3	1	3	2	3	3	3	3	3	3	3	5	3	4	4	3	3	4	3	3	4	3	4	3	1	5	4	4	4	1	3
1097	3.93333	3.6	4.25	4	3	4.75	4.6	3	4.75	20	2	3	5	5	5	4	5	5	5	5	4	4	4	3	1	3	5	4	5	5	4	4	5	5	5	3	3	2	4	4	5	3	4	4	5	4	4	3	3
1098	3.78333	4.5	4.5	3.75	4.25	4	4.2	2	4.375	3	1	2	3	5	4	5	5	3	5	4	4	2	3	2	1	2	4	4	5	5	3	5	3	4	4	4	4	4	5	3	3	5	4	4	5	5	4	4	4
1099	3.275	3.9	4.75	1.75	3	3.75	3.6	2.8	3.75	27	3	4	3	3	5	5	4	4	5	1	3	3	3	3	2	3	3	4	3	4	4	4	3	3	5	3	3	3	3	2	2	2	1	4	5	5	5	4	4
1100	3.85	4.8	3.75	3.5	5	3.25	4.4	3.2	4.5	27	3	4	3	3	5	5	4	5	5	5	4	3	4	3	2	4	4	5	5	4	4	3	3	4	3	5	5	5	5	4	3	4	3	3	4	4	4	4	5
1101	4.125	4.2	4.25	4.25	4.25	4	3.8	4.2	4.625	0	2	1	1	5	4	5	5	5	5	4	4	4	4	4	5	4	4	5	4	3	3	4	4	4	4	4	5	4	4	5	5	4	3	4	5	4	4	4	5
1102	3.05833	2.3	2.25	3.25	4.25	3	3.2	2.4	3.625	32	4	5	2	4	3	3	4	4	2	5	4	2	3	3	2	2	3	3	3	3	4	4	3	2	3	4	4	4	5	4	3	4	2	1	2	3	3	1	1
1103	4.25	4.6	4.75	4.75	5	3	4.8	3.2	4	60	4	4	5	3	3	4	5	4	5	5	3	4	4	3	2	3	5	4	5	5	5	3	3	3	3	5	5	5	5	5	5	5	4	4	5	5	5	5	5
1104	4.1	4.6	4.75	4.75	3.75	4.75	3.2	3.4	4	64	4	5	4	4	4	3	4	5	4	4	4	5	4	1	3	4	4	3	4	3	2	4	5	5	5	4	3	3	5	4	5	5	5	5	5	4	5	4	5
1105	2.425	2.7	2.5	3	2	3.25	2	1.8	4.125	0	2	1	1	4	3	4	4	5	5	4	4	1	2	1	2	3	1	3	2	3	1	4	3	3	3	2	3	2	1	3	3	4	2	3	3	3	1	1	3
1106	4.03333	2.4	4.75	4.25	4.5	3.5	2.6	4.6	2.375	4	2	2	2	3	1	2	2	2	3	3	3	4	5	4	5	5	4	3	3	2	1	4	4	3	3	4	5	4	5	4	5	4	4	5	5	5	4	1	4
1107	2.725	2.7	3.25	3.25	2.5	1.75	3.2	2.4	3	16	4	3	2	3	3	3	4	2	4	3	2	2	1	4	2	3	4	3	3	3	3	3	1	1	2	2	3	3	2	4	4	2	3	3	3	4	3	3	1
1108	4.28333	3.9	2.5	4.5	5	4.5	4.6	4.6	4.75	64	4	5	4	4	5	5	5	5	5	4	5	5	4	4	5	5	5	5	4	4	5	4	4	5	5	5	5	5	5	4	5	5	4	4	3	2	1	3	4
1109	3.33333	3.1	2.25	4.75	2.75	3.25	3.8	3.2	2.875	6	3	2	2	3	3	3	3	2	4	4	1	4	3	3	3	3	4	3	4	4	4	3	3	4	3	3	3	1	4	4	5	5	5	2	2	3	2	3	3
1110	4.1	4.6	5	5	2.75	4.25	4	3.6	4	12	3	3	2	4	4	3	5	4	5	3	4	4	3	4	3	4	4	4	4	4	4	3	5	4	5	3	4	1	3	5	5	5	5	5	5	5	5	4	5
1111	4.04167	2.4	3.75	5	4.75	4.75	3.8	2.2	2.75	36	3	4	4	3	3	4	1	1	4	3	3	2	3	2	2	2	4	4	3	4	4	5	5	4	5	4	5	5	5	5	5	5	5	3	3	5	4	3	3
1112	4.35	5	4.75	4.5	4.5	3.75	3.6	5	4	100	5	5	5	3	4	4	4	4	5	4	4	5	5	5	5	5	4	3	3	3	5	4	4	4	3	5	4	4	5	4	5	5	4	5	5	4	5	5	5
1113	3.08333	1.9	3.25	3.75	4.25	3.25	2.4	1.6	2.75	9	3	2	3	2	3	3	3	2	4	3	2	1	2	1	1	3	3	3	2	3	1	4	3	3	3	4	4	4	5	3	5	4	3	2	4	4	3	2	2
1114	3.175	2.1	3.5	4.5	2.5	1.75	3.6	3.2	3.375	64	4	5	4	3	3	4	3	3	3	5	3	3	3	4	3	3	3	4	3	4	4	1	2	2	2	2	3	3	2	4	5	4	5	3	4	4	3	1	3
1115	2.85833	3.9	2.25	2.25	3.25	4	3	2.4	4	16	4	3	2	4	4	3	3	5	5	4	4	2	1	3	3	3	3	3	3	3	3	3	5	4	4	4	3	3	3	3	2	2	2	2	3	2	2	4	4
1116	4.175	4.4	3.75	4.5	4	4	3.8	5	4	100	5	5	5	4	4	4	4	4	5	4	3	5	5	5	5	5	3	4	4	4	4	4	4	4	4	4	4	3	5	4	5	5	4	3	3	5	4	4	4
1117	2.24167	1.9	2.75	2.25	2	2.25	2.2	2	2	32	4	3	4	2	1	1	1	3	1	3	4	1	1	3	2	3	3	3	1	1	3	1	2	3	3	2	1	1	4	3	3	2	1	3	3	4	1	4	1
1118	3.30833	2.8	2.75	3.25	2.75	4.5	4.4	2.2	3.125	6	1	4	2	3	3	3	3	3	4	3	3	3	2	2	2	2	4	5	4	5	4	5	5	3	5	2	3	4	2	2	4	4	3	3	3	2	3	4	2
1119	4.56667	4.5	4	4.75	4.25	5	4.6	4.8	2.875	80	5	5	4	3	3	3	3	3	3	2	3	5	5	5	5	4	4	5	5	5	4	5	5	5	5	4	4	5	4	5	5	5	4	3	5	4	4	4	5
1120	3.88333	3.2	4.25	4.5	4.5	3.25	3.2	3.6	4.5	60	4	4	5	4	5	5	5	3	4	5	5	4	4	3	4	3	3	3	2	4	4	4	3	3	3	4	5	4	5	4	4	5	5	4	4	5	4	3	4
1121	3.74167	2.2	3	4.25	2.75	3.25	4.2	5	2.75	80	5	5	4	3	2	4	3	1	3	3	3	5	5	5	5	5	3	4	4	5	5	3	2	5	3	2	4	4	1	5	4	5	3	1	4	4	3	3	2
1122	3.71667	4.1	3	4.75	4.25	2.5	3.8	4	4.375	12	3	2	4	3	4	5	5	5	5	4	4	4	4	5	2	5	4	4	4	5	2	2	2	3	3	4	4	4	5	5	5	4	5	2	2	4	4	5	4
1123	3.98333	4.3	4	3	4.75	4.75	3.8	3.6	4.625	75	5	4	5	5	4	5	5	4	5	4	5	4	4	3	3	4	4	4	4	3	4	5	5	5	4	5	5	4	5	3	2	4	3	4	3	4	5	4	3
1124	3.25	3.4	3.5	2.25	4	3.75	2.6	3.4	4.5	64	4	5	4	4	4	4	5	5	5	5	4	3	4	4	3	3	3	1	3	3	3	4	4	3	4	4	3	4	5	3	2	2	2	2	3	5	4	4	4
1125	4.75833	4.6	4.75	4.5	4.75	4.75	4.8	5	2.375	45	5	4	3	3	4	3	1	1	4	1	2	5	5	5	5	5	4	5	5	5	5	5	5	5	4	4	5	5	5	4	5	5	4	5	5	4	5	4	5
1126	4.63333	4.5	4.25	4.5	4.5	4.75	5	4.8	4.875	100	5	5	5	4	5	5	5	5	5	5	5	5	5	5	5	4	5	5	5	5	5	4	5	5	5	5	5	4	4	4	5	4	5	4	4	5	4	4	4
1127	3.80833	4.6	3.75	3.25	4.75	2.5	4.8	3.8	3.875	80	5	5	4	3	5	2	3	4	5	4	5	4	3	4	5	3	4	5	5	5	5	3	3	1	3	4	5	5	5	3	3	4	3	5	4	3	3	5	5
1128	3.65833	1.9	4.25	4.25	2.25	3	3.4	4.8	3	32	4	3	4	1	3	3	3	5	4	1	4	5	5	5	4	5	4	3	4	3	3	3	3	3	3	3	3	1	2	4	5	4	4	5	3	4	5	2	2
1129	2.9	4.4	2.25	3	3	2.75	3.8	2.6	4.25	48	4	4	4	4	4	5	4	5	3	5	4	2	3	1	2	5	4	4	4	3	4	2	3	3	3	2	4	3	3	2	3	4	3	1	3	2	3	5	4
1130	3.56667	4.2	4	2.75	3.75	3.5	4	3.4	4.75	64	4	5	4	5	4	5	5	5	5	4	5	4	4	4	4	1	4	4	4	5	3	4	3	3	4	4	5	4	2	3	2	3	3	4	4	4	4	5	4
1131	3.44167	3	2.75	4	3.25	4.25	4.4	2	2.375	100	5	5	5	2	3	2	3	3	2	3	1	2	1	2	2	3	4	4	5	5	4	5	5	4	3	4	3	2	4	4	4	4	4	3	2	3	3	3	2
1132	2.675	2.5	2	3.75	3.75	2.75	2.4	1.4	3.5	8	2	3	2	3	3	4	4	3	4	4	3	1	2	1	1	2	3	1	2	3	3	3	2	3	3	4	4	3	4	3	5	3	4	1	3	2	2	1	2
1133	4.68333	3.8	4.5	4.5	4.75	4.75	4.8	4.8	4.5	100	5	5	5	5	5	4	4	5	5	4	4	5	4	5	5	5	5	4	5	5	5	5	4	5	5	5	4	5	5	4	5	4	5	5	4	4	5	4	4
1134	3.625	4.6	4.5	2.25	3.25	3.75	4	4	4.5	75	5	4	5	5	5	4	4	5	4	4	5	4	4	4	4	4	3	4	4	4	5	3	4	4	4	4	4	3	2	3	3	2	1	5	5	4	4	4	5
1135	4.40833	3.3	4.25	3.75	4.75	4.5	4.4	4.8	3.25	6	3	2	2	3	3	3	4	4	4	1	4	5	5	4	5	5	5	5	4	4	4	4	5	5	4	5	4	5	5	3	4	4	4	5	3	5	4	4	4
1136	4.14167	3.9	4	3.5	4.25	4.5	5	3.6	2.375	36	3	4	4	3	3	3	1	1	3	3	2	3	3	4	4	4	5	5	5	5	5	4	5	5	4	4	4	4	5	4	3	5	2	4	5	4	3	4	4
1137	4.58333	4.2	5	3.75	5	4.75	4.4	4.6	4.125	50	5	3	5	5	4	4	4	3	5	4	4	5	4	5	5	4	4	4	4	5	5	5	5	4	5	5	5	5	5	4	5	3	3	5	5	5	5	3	4
1138	3.26667	2.3	3.25	3	4	2.75	3.8	2.8	3.125	36	4	4	3	3	4	3	3	4	1	3	4	3	2	3	2	4	3	3	4	4	5	3	3	3	2	4	4	4	4	3	3	3	3	3	3	3	4	2	1
1139	3.49167	4.9	3.5	2.5	4.75	3	4.2	3	4.25	6	1	3	3	4	4	3	4	5	5	5	4	3	3	3	1	5	4	4	4	5	4	4	3	1	4	5	5	4	5	3	3	3	1	3	3	4	4	5	5
1140	3.75	3.9	4	4.75	4.25	3.5	3.4	2.6	4.125	60	4	4	5	5	4	4	5	4	4	4	3	3	2	2	3	3	2	4	3	4	4	4	3	3	4	4	4	4	5	4	5	5	5	4	4	4	4	3	5
1141	4.76667	4.7	4.25	4.75	5	5	5	4.6	2.875	100	5	5	5	3	1	3	3	2	4	3	4	5	5	4	5	4	5	5	5	5	5	5	5	5	5	5	5	5	5	5	5	5	4	4	4	5	4	5	5
1142	4.34167	4.1	4.5	5	4.25	3.5	4.8	4	3.375	18	3	3	3	3	3	4	2	3	4	4	4	4	4	4	4	4	5	5	5	4	5	4	4	3	3	5	5	4	3	5	5	5	5	4	4	5	5	4	5
1143	3.80833	4.4	3.75	4.5	5	3	4	2.6	4.75	75	5	4	5	5	5	5	5	5	5	4	4	3	2	3	3	2	3	5	4	4	4	2	4	3	3	5	5	5	5	4	5	4	5	5	3	4	3	4	4
1144	3.975	4.3	3.75	4	5	4.5	3.6	3	3.875	100	5	5	5	4	4	3	4	4	5	5	2	4	4	2	3	2	4	3	4	3	4	4	5	5	4	5	5	5	5	4	4	5	3	3	4	4	4	4	5
1145	4.35	4.8	4.5	4.25	5	4.75	4.4	3.2	4.875	100	5	5	5	5	5	5	5	5	5	5	4	3	4	3	3	3	4	5	4	4	5	4	5	5	5	5	5	5	5	4	5	4	4	4	4	5	5	5	5
1146	2.85	2.1	2.5	3	4	2	2.2	3.4	4.875	48	4	4	4	5	5	4	5	5	5	5	5	2	3	4	4	4	3	1	3	1	3	1	3	3	1	3	4	4	5	3	3	4	2	3	3	1	3	1	2
1147	2.3	2.3	3	3.25	2	1.75	2	1.8	4.375	6	3	3	1	4	5	4	4	5	5	3	5	1	2	1	2	3	3	1	1	4	1	2	1	3	1	3	3	1	1	4	3	3	3	3	3	3	3	1	1
1148	3.95833	2.2	4.5	4.25	4.5	4.5	2.6	3.4	5	24	4	3	3	5	5	5	5	5	5	5	5	4	4	3	3	3	2	3	3	3	2	5	5	4	4	4	5	4	5	5	5	5	2	4	4	5	5	1	1
1149	4.06667	4.5	4.75	4.5	3.75	4	4.6	2.8	4.75	24	3	3	4	4	5	4	5	5	5	5	5	3	3	3	4	1	5	4	5	5	4	4	4	4	4	4	3	4	4	4	5	5	4	4	5	5	5	4	5
1150	4.06667	3.6	4.75	3	5	4.25	4	3.4	2.5	60	5	4	4	3	2	3	4	1	4	2	1	3	3	4	4	3	4	4	4	4	4	4	4	4	5	5	5	5	5	3	3	3	3	5	4	5	5	2	3
1151	3.40833	3.2	2.75	3.75	4.25	3.5	3.2	3	3	12	2	3	3	2	4	3	3	2	4	3	3	3	4	1	3	4	3	2	3	4	4	4	4	3	3	4	5	4	4	4	5	4	2	2	3	3	3	3	3
1152	2.29167	2.5	2.75	2.75	2	2.25	2.4	1.6	2.375	9	3	2	3	3	3	2	3	2	1	2	3	1	1	2	2	2	2	3	3	2	2	2	1	3	3	4	1	2	1	2	3	3	3	3	3	2	3	3	2
1153	4.28333	2.3	4.5	3.5	5	4.5	4.2	4	3.625	16	4	2	4	4	4	3	4	3	4	3	4	5	4	4	3	4	5	5	4	3	4	4	5	5	4	5	5	5	5	4	2	4	4	4	5	5	4	1	3
1154	3.60833	4.4	3	4.25	4.5	4.5	1.6	3.8	3.25	48	4	4	4	3	1	3	4	4	4	3	4	4	4	3	4	4	2	1	2	1	2	5	4	4	5	5	4	4	5	4	4	4	5	3	3	3	3	5	5
1155	3.51667	3.8	3.5	4.25	2.25	3.5	4.6	3	4.375	36	4	4	3	4	4	5	4	4	5	4	5	4	2	3	3	3	4	4	5	5	5	4	4	3	3	2	1	3	3	4	5	5	3	3	4	4	3	3	5
1156	3.85833	1.8	2.75	4.5	4.75	2.75	4.2	4.2	3	2	2	2	1	3	4	3	3	3	4	3	1	4	4	4	4	5	5	4	5	3	4	3	3	2	3	5	5	4	5	4	5	5	4	3	2	3	3	3	2
1157	4.60833	4.8	5	4.5	4.75	4	4.8	4.6	4.875	36	3	4	4	5	4	5	5	5	5	5	5	5	5	4	5	4	5	4	5	5	5	5	3	3	5	4	5	5	5	4	5	5	4	5	5	5	5	5	5
1158	2.39167	2	3	1.75	2	2	2.8	2.8	3	0	1	1	2	3	3	3	3	3	3	3	3	3	3	2	4	2	3	3	2	4	2	2	1	3	2	2	1	3	2	3	1	1	2	3	3	3	3	1	2
1159	4.28333	3.2	4.75	4.5	3.5	4.75	3.8	4.4	3.125	0	3	1	3	3	3	3	4	3	2	3	4	5	3	5	4	5	4	4	3	4	4	4	5	5	5	3	3	3	5	4	5	5	4	4	5	5	5	5	3
1160	3.6	4.6	3.25	3	4	3.75	4.4	3.2	3.5	6	3	2	2	3	4	4	4	3	4	4	2	3	4	2	4	3	4	5	5	4	4	3	4	4	4	4	4	3	5	3	3	2	4	4	5	3	1	5	5
1161	4.26667	4.5	4.75	4	4.25	4	3.6	5	2.875	0	3	1	4	3	3	2	4	3	2	3	3	5	5	5	5	5	4	2	3	5	4	4	4	4	4	5	4	4	4	4	5	4	3	4	5	5	5	5	4
1162	3.075	2.4	2	2.5	5	2.75	4.4	1.8	3.75	60	4	4	5	4	5	3	4	4	3	4	3	2	2	2	2	1	4	5	4	4	5	3	3	3	2	5	5	5	5	3	3	3	1	1	3	1	3	1	3
1163	3.20833	1.8	3.75	4.75	2.5	3.25	3.6	1.4	3.25	1	1	2	1	3	4	4	3	3	3	3	3	2	1	2	1	1	3	4	4	4	3	3	3	4	3	3	3	2	2	5	5	5	4	3	4	4	4	2	3
1164	2.65	2	3	2	2.75	2.75	3.2	2.2	2	0	3	1	3	2	3	2	1	2	2	2	2	3	1	2	2	3	1	4	3	4	4	1	3	3	4	3	3	3	2	3	2	2	1	3	3	3	3	1	1
1165	4.26667	4.3	4.75	4.75	3.75	4.75	3.4	4.2	4.125	24	3	3	4	5	3	5	4	4	4	4	4	5	5	2	5	4	3	4	3	3	4	5	5	4	5	4	4	3	4	5	5	4	5	4	5	5	5	4	5
1166	2.125	1.3	2.5	2.5	2	1.75	2.2	1.8	2.125	4	2	2	2	3	1	2	3	1	3	3	1	2	2	1	1	3	2	3	1	3	2	2	3	1	1	1	4	2	1	3	3	3	1	3	3	2	2	1	1
1167	2.93333	2.2	2.5	3	4.75	2.75	2.6	2	2.125	0	2	1	3	3	3	1	2	2	3	1	2	2	1	3	1	3	3	3	2	3	2	4	2	2	3	4	5	5	5	3	4	3	2	2	2	3	3	3	3
1168	3.9	2	4.5	4.5	3.5	3.5	3.8	3.6	3.375	100	5	5	5	4	2	3	3	3	4	4	4	3	4	4	3	4	4	4	4	3	4	4	4	3	3	3	4	4	3	4	5	4	5	5	5	4	4	2	1
1169	2.58333	2.8	3.25	3.75	2.5	2	2	2	3.5	32	4	3	4	4	4	3	4	4	3	3	3	3	2	2	1	2	2	3	2	1	2	4	1	1	2	1	3	3	3	4	5	2	4	3	4	3	3	1	3
1170	2.50833	1.7	1.75	2.75	3	2.75	2.8	2	1.625	36	3	4	4	1	1	3	1	2	2	1	2	1	2	3	1	3	4	3	3	3	1	3	2	3	3	3	4	2	3	3	3	4	1	3	2	1	1	1	2
1171	4.39167	4.1	4.5	4.75	5	4.5	4	3.6	2.75	100	5	5	5	3	4	3	4	1	1	2	4	3	4	4	4	3	4	4	3	5	4	4	5	4	5	5	5	5	5	5	5	5	4	4	5	4	5	3	5
1172	4	3.3	4.5	4.75	4.25	3.5	3.6	3.4	3	36	4	4	3	4	2	4	3	3	4	3	1	4	3	4	2	4	4	4	3	4	3	4	3	3	4	5	4	4	4	5	5	5	4	4	5	4	5	3	3
1173	3.65	3.9	4.25	3.75	4.75	3.75	3.4	2	4.875	18	3	3	3	5	5	5	5	5	5	5	4	2	2	1	2	3	3	2	4	4	4	5	3	3	4	5	5	4	5	3	3	5	4	5	4	4	4	4	4
1174	2.51667	2.3	2.5	2.25	3	3.75	1.6	2	2.5	12	2	3	3	3	1	3	3	2	2	3	3	2	3	1	2	2	1	1	2	3	1	4	4	4	3	4	3	3	2	3	4	1	1	3	3	3	1	2	2
1175	2.4	2	2.75	2	2.5	1.75	2.4	3	2.375	0	1	1	2	2	4	3	3	1	3	1	2	3	3	3	4	2	1	2	2	3	4	1	2	3	1	3	3	2	2	3	2	2	1	3	3	2	3	2	3
1176	4.04167	2.9	4.75	4.5	3	4	4.2	3.8	4.5	48	4	4	4	5	4	4	4	5	5	4	5	4	4	3	4	4	4	4	4	4	5	4	4	4	4	3	4	4	1	4	5	5	4	4	5	5	5	2	4
1177	2.94167	3.3	4	4.25	2	3	2.6	1.8	4.75	3	3	2	1	4	4	5	5	5	5	5	5	1	1	1	4	2	3	2	2	2	4	3	3	3	3	1	2	3	2	4	5	4	4	3	4	5	4	3	4
1178	2.93333	1.8	2.25	2.75	3	3	3.6	3	3.375	48	4	4	4	3	4	3	4	4	4	3	2	4	2	4	3	2	4	4	3	4	3	3	3	3	3	1	3	4	4	3	3	3	2	3	1	3	2	1	3
1179	2.375	2.9	2.25	2	2.5	2.5	2.6	2.4	3.25	100	5	5	5	3	4	1	4	3	4	4	3	2	2	3	3	2	3	3	3	2	2	4	2	1	3	2	3	3	2	2	3	2	1	2	3	3	1	3	1
1180	4.23333	2.8	4.5	5	3.75	3.75	3.8	4.6	4.375	24	4	3	3	5	4	5	5	3	4	4	5	4	5	5	5	4	4	4	4	3	4	4	4	3	4	3	3	4	5	5	5	5	5	5	4	5	4	2	5
1181	4.21667	4.7	3.75	4.5	3.75	4.5	4.4	4.4	4.5	100	5	5	5	5	4	5	5	4	4	4	5	4	4	4	5	5	5	5	4	4	4	5	4	5	4	4	4	3	4	4	5	5	4	3	3	4	5	4	5
1182	2.88333	2.6	3.25	3.75	2.25	2.25	3.4	2.4	3.625	24	3	3	4	4	3	4	4	3	4	4	3	3	1	1	3	4	3	3	3	4	4	4	2	2	1	1	3	3	2	3	4	5	3	5	2	3	3	3	1
1183	4.29167	4.1	4.25	5	4.75	3.75	4	4	4.125	36	4	4	3	4	5	4	4	4	3	4	5	4	4	4	4	4	5	4	4	4	3	4	4	3	4	4	5	5	5	5	5	5	5	4	5	4	4	3	3
1184	2.7	3.9	2.5	3	3.5	3	2.4	1.8	2.5	4	2	2	2	3	1	3	3	1	4	3	2	1	1	4	1	2	2	1	3	3	3	4	3	3	2	4	3	4	3	2	4	4	2	3	2	2	3	3	5
1185	4.48333	4.8	5	4.75	4.25	4.5	4.2	4.2	3.875	36	3	5	3	4	3	4	5	4	4	4	3	5	4	4	4	4	5	4	4	4	4	5	5	3	5	5	4	5	3	5	5	5	4	5	5	5	5	5	4
1186	4.4	4.4	4	4.5	5	4.5	4	4.4	4.125	75	5	4	5	3	4	5	4	4	5	4	4	4	4	4	5	5	4	3	4	4	5	5	4	4	5	5	5	5	5	4	5	5	4	4	4	3	5	4	4
1187	4.28333	4.3	3.75	3.75	4.25	4.75	4.8	4.4	3.625	100	5	5	5	4	3	3	4	4	3	4	4	4	5	5	4	4	5	5	4	5	5	4	5	5	5	4	5	3	5	3	5	4	3	3	4	4	4	4	5
1188	4.08333	2.8	3.75	4.25	4.5	4	3.2	4.8	2.25	12	3	3	2	3	2	3	1	3	1	3	2	5	5	5	5	4	2	4	3	3	4	5	4	3	4	3	5	5	5	4	5	4	4	5	3	4	3	3	3
1189	2.23333	3.5	2.25	2.5	2	2.25	2	2.4	3.875	36	4	4	3	3	4	3	4	4	5	4	4	3	2	2	1	4	3	3	1	2	1	3	1	3	2	3	2	1	2	2	3	2	3	2	2	2	3	4	2
1190	3.94167	3.9	3.75	3.5	4.5	4.5	4.6	2.8	4.875	8	1	3	4	5	5	4	5	5	5	5	5	1	4	3	2	4	4	5	5	5	4	5	5	4	4	4	5	4	5	3	3	4	4	3	4	4	4	4	4
1191	3.55833	4.6	4.25	4.5	3.5	3.5	3.2	2.4	4.875	40	5	3	4	5	4	5	5	5	5	5	5	1	3	3	2	3	3	3	3	4	3	2	4	4	4	4	3	4	3	4	5	5	4	5	4	4	4	4	5
1192	4.68333	4.4	5	4	4.5	5	4.8	4.8	3.25	36	4	4	3	4	4	3	3	3	3	3	3	5	5	5	4	5	5	5	5	4	5	5	5	5	5	5	4	4	5	4	5	4	3	5	5	5	5	4	4
1193	3.76667	4	4.25	4.5	3	3.25	3.4	4.2	3.75	18	3	4	2	4	3	4	4	3	4	4	4	4	4	4	5	4	3	4	3	3	4	3	3	4	3	2	5	3	2	5	5	4	4	4	5	4	4	4	3
1194	2.4	3.4	1.75	2.5	2.25	3.5	2.4	2	4.25	80	5	5	4	5	3	4	5	4	5	3	5	3	1	2	2	2	2	3	3	1	3	3	4	4	3	4	1	1	3	3	2	4	1	2	1	1	3	4	4
1195	3.35	1.4	3.25	3.75	2.25	3.25	4.4	3.2	2.25	32	2	5	4	3	1	3	2	2	3	3	1	4	3	3	3	3	4	5	4	5	4	4	4	1	4	1	3	2	3	3	5	2	5	3	3	3	4	1	1
1196	2.45833	1.5	2.75	3	2.25	2.75	2.6	1.4	2.875	24	4	3	3	3	4	4	1	3	3	3	2	1	1	1	2	2	3	1	2	3	4	2	3	2	4	2	2	4	1	3	3	4	2	3	3	3	2	1	1
1197	4.05	4.4	2.75	4.5	3.5	4.75	4.6	4.2	4.5	9	3	2	3	5	3	5	4	5	5	4	5	4	4	5	4	4	5	5	4	5	4	5	4	5	5	4	4	4	2	4	5	5	4	3	4	1	3	5	5
1198	3.03333	3.3	2.5	2.75	4	2.75	3.4	2.8	4.375	80	4	5	5	5	5	4	5	3	5	4	4	2	3	3	3	3	4	3	3	4	3	1	3	3	4	3	5	3	5	3	3	4	1	3	3	1	3	3	4
1199	3.20833	2.7	3.75	3.5	3.5	2.5	2.4	3.6	4.375	4	2	3	1	5	4	5	5	5	4	3	4	3	4	3	4	4	3	1	3	2	3	1	3	3	3	4	3	4	3	4	4	2	4	4	3	4	4	3	3
1200	2.56667	4.3	3.25	2.5	2.75	2.5	2.2	2.2	3.125	48	4	4	4	3	3	4	3	3	3	2	4	2	1	3	2	3	3	3	2	1	2	3	3	1	3	2	3	3	3	3	3	1	3	4	3	3	3	4	5
1201	3.23333	4.5	3.75	4	2.5	2.75	4	2.4	3.75	6	1	3	3	3	4	3	4	4	4	4	4	2	1	2	3	4	3	5	4	4	4	3	1	4	3	3	2	2	3	4	3	5	4	4	4	4	3	4	4
1202	4.51667	4.8	4.5	4.5	5	4.5	4.6	4	2.375	64	4	5	4	3	3	1	3	3	2	1	3	4	4	5	4	3	4	5	4	5	5	5	5	4	4	5	5	5	5	4	5	5	4	5	5	4	4	4	5
1203	3.375	3.7	2.25	4.25	4	2.75	3.4	3.6	2.375	0	2	1	1	2	2	3	3	1	1	4	3	4	4	4	3	3	3	3	3	4	4	2	3	2	4	4	4	3	5	3	5	5	4	2	1	3	3	3	4
1204	3.96667	4.4	4	4	4.5	4.5	2.8	4	4.625	0	4	1	3	5	5	4	4	5	5	4	5	4	4	4	4	4	3	1	3	4	3	4	5	5	4	4	5	4	5	3	5	4	4	4	5	3	4	5	5
1205	4.4	4.7	3.75	4.75	3.75	4.75	4.6	4.8	4.5	80	4	5	5	4	4	5	4	5	5	5	4	5	5	5	5	4	4	5	4	5	5	5	5	4	5	4	4	4	3	5	5	4	5	4	4	3	4	5	4
1206	3.575	4.3	3.5	4	4	2.75	3.6	3.6	2.75	80	5	5	4	1	3	3	3	4	1	3	4	3	4	2	5	4	4	4	3	4	3	3	3	1	4	5	3	3	5	5	4	4	3	4	3	4	3	4	5
1207	2.975	3.3	2.25	2.5	4	2.5	3	3.6	3.25	30	3	3	5	4	3	4	4	3	3	4	1	4	4	2	4	4	3	3	3	3	3	2	3	3	2	5	3	4	4	3	5	1	1	3	3	1	2	3	3
1208	2.61667	1.7	2.5	3.25	2.75	3	2.2	2	2.875	0	1	1	2	3	4	3	3	1	2	3	4	1	3	1	3	2	1	2	3	4	1	3	3	3	3	2	4	3	2	3	3	4	3	1	4	2	3	3	1
1209	2.15833	2	2.25	3.25	1.75	1.5	2.4	1.8	2.75	1	1	2	1	1	3	3	3	3	4	3	2	2	2	1	2	2	2	4	2	1	3	1	1	3	1	1	3	1	2	3	4	3	3	3	2	3	1	3	1
1210	3.48333	2.4	2.25	3.25	3.5	4.5	3.4	4	3.125	20	4	2	5	4	4	3	2	3	3	2	4	4	4	3	5	4	4	3	4	3	3	4	5	4	5	4	3	3	4	3	5	3	2	3	3	2	1	3	2
1211	4.06667	4.7	3.5	4.5	4	5	2.6	4.8	4.875	60	5	4	4	5	5	4	5	5	5	5	5	5	5	4	5	5	3	3	3	2	2	5	5	5	5	4	4	3	5	5	5	5	3	3	4	4	3	5	5
1212	3.33333	2.8	3	2.25	3.5	4.25	3	4	3.375	16	2	3	4	3	2	4	3	4	4	4	3	4	3	4	4	5	3	4	3	3	2	4	5	4	4	2	4	4	4	3	3	2	1	3	3	3	3	4	2
1213	3.85833	2.5	4.25	3.25	4.75	3.5	3	4.4	2.5	18	3	3	3	3	1	3	3	2	2	3	3	5	4	4	4	5	2	4	4	2	3	4	3	4	3	5	4	5	5	3	3	4	3	4	4	5	4	2	3
1214	4.425	4.2	3.75	4.75	4.75	4.5	4.4	4.4	4.375	60	4	4	5	5	4	5	4	4	5	4	4	5	4	4	5	4	4	5	4	5	4	5	5	4	4	5	5	4	5	5	5	5	4	5	3	4	3	4	5
1215	3.325	3.9	3.75	4.5	3.25	3.25	3	2.2	3.875	18	3	3	3	4	3	5	5	3	4	4	3	3	2	2	1	3	4	2	3	3	3	3	3	4	3	3	4	3	3	4	5	5	4	3	4	4	4	4	3
1216	3.81667	4.4	4.5	3.75	4	4.25	4	2.4	3.125	32	4	3	4	3	4	3	1	4	3	3	4	2	2	4	2	2	4	4	4	4	4	4	4	4	5	4	5	4	3	4	3	4	4	5	5	4	4	5	4
1217	4.225	4.3	3.75	4	5	4	4.2	4.4	2.75	100	5	5	5	3	3	2	4	3	3	1	3	4	4	5	4	5	4	4	4	5	4	4	4	3	5	5	5	5	5	5	4	3	4	4	4	4	3	4	4
1218	2.60833	1.6	2.5	3.25	1.75	2.75	2	3.4	3	80	4	5	5	4	3	3	1	3	2	4	4	4	4	4	3	2	1	3	1	3	2	2	3	3	3	2	1	1	3	3	3	4	3	3	3	2	2	1	2
1219	2.80833	2.2	3.25	3.5	2.75	2.75	3	1.6	4.5	9	3	2	3	4	4	4	5	4	5	5	5	2	1	1	2	2	3	3	3	4	2	3	3	2	3	2	4	3	2	3	4	3	4	3	3	4	3	2	1
1220	2.925	2.6	3.25	3.5	2.5	2.5	2.8	3	2.5	8	2	2	4	1	3	2	3	3	1	3	4	3	3	2	4	3	3	2	3	3	3	3	1	3	3	4	2	3	1	4	5	3	2	3	2	4	4	2	4
1221	3.30833	3.6	2	3.75	3.25	3.25	5	2.6	4.75	16	4	2	4	4	5	5	5	5	5	5	4	3	2	3	2	3	5	5	5	5	5	4	3	3	3	3	3	3	4	4	3	4	4	1	2	2	3	4	4
1222	3.69167	3.5	3.75	3	3.75	3.25	3.8	4.6	2	48	4	4	4	1	2	2	3	1	3	3	1	5	5	4	5	4	3	4	4	4	4	3	3	4	3	5	5	3	2	2	4	3	3	4	3	4	4	3	3
1223	3.68333	3.5	4	4.5	3.75	4.25	3.2	2.4	5	80	4	5	5	5	5	5	5	5	5	5	5	3	3	3	2	1	3	3	4	3	3	5	4	4	4	4	3	3	5	5	5	4	4	3	5	4	4	3	3
1224	3.58333	3.8	2.25	4.25	5	3	3.6	3.4	2.875	0	2	1	2	3	3	3	4	1	3	3	3	3	4	3	3	4	5	4	4	1	4	3	3	3	3	5	5	5	5	4	5	4	4	2	3	1	3	3	4
1225	3.70833	2.8	4	3.75	4.75	2.75	3.2	3.8	3.25	18	3	3	3	3	3	4	1	4	3	4	4	3	3	4	4	5	4	3	3	3	3	2	2	4	3	5	5	4	5	3	4	5	3	5	3	4	4	3	3
1226	2.975	1.9	2	3.5	3.25	2.5	3.6	3	3.875	80	4	5	5	4	4	3	4	4	4	4	4	3	2	4	3	3	3	3	4	4	4	3	1	3	3	3	2	4	4	3	3	4	4	3	2	1	2	2	3
1227	2.575	3.1	3	2	2.75	2.5	2.4	2.8	2	16	2	3	4	1	3	3	3	1	3	1	1	3	3	2	3	3	3	1	3	3	2	3	3	1	3	2	3	2	4	2	2	3	1	3	3	3	3	3	3
1228	4.46667	3.6	4.5	4	4.75	4.75	4.2	4.6	4.625	24	4	3	3	4	5	5	5	5	4	4	5	5	5	5	4	4	3	4	4	5	5	5	5	4	5	5	5	4	5	4	5	4	3	4	5	5	4	4	4
1229	4.41667	4.3	4	4.25	4.5	4.75	4.6	4.4	4	60	4	4	5	4	4	3	5	5	4	4	3	4	5	4	5	4	5	4	4	5	5	4	5	5	5	4	4	5	5	4	5	4	4	4	4	4	4	4	4
1230	2.34167	1.8	2	2.25	2.75	3.25	2	1.8	2.875	36	4	4	3	4	3	2	3	1	4	3	3	2	2	1	3	1	3	1	2	3	1	5	4	3	1	3	1	4	3	3	2	3	1	3	1	1	3	1	2
1231	3.18333	2.5	3.25	4.25	2.75	3.25	2	3.6	2.875	27	3	4	3	3	3	3	3	1	4	2	4	4	4	5	2	3	2	1	2	3	2	3	3	3	4	2	3	4	2	4	5	4	4	3	3	4	3	2	3
1232	3.475	4.1	3.25	3.5	2.75	3.75	4.6	3	4.5	27	3	4	3	5	4	4	5	4	5	5	4	2	3	4	3	3	4	5	4	5	5	3	3	4	5	2	4	3	2	4	3	4	3	3	4	3	3	4	3
1233	3.5	2.2	2.75	4.75	4	2.5	3.4	3.6	3.25	18	3	3	3	3	4	3	3	1	5	3	4	4	4	3	3	4	3	3	3	3	5	3	1	3	3	4	3	4	5	4	5	5	5	3	3	2	3	2	2
1234	3.5	3.7	3.75	3.75	2.5	4	4.6	2.4	4.25	64	4	5	4	4	4	5	5	5	4	4	3	3	2	2	2	3	5	4	5	4	5	3	5	4	4	3	2	3	2	4	3	4	4	4	4	4	3	4	3
1235	4.30833	4.1	3.5	4.75	5	4	4	4.6	1.75	12	3	2	4	1	3	3	1	1	2	1	2	4	4	5	5	5	4	4	3	4	5	4	5	3	4	5	5	5	5	5	5	5	4	4	3	4	3	4	4
1236	3.30833	3.9	4.75	3.75	2	1.75	3.2	4.4	3.875	12	2	3	3	4	4	3	4	4	5	4	3	4	5	4	5	4	3	3	3	3	4	2	1	3	1	2	3	1	2	3	5	4	3	4	5	5	5	4	4
1237	3.46667	2	3.5	3	4.5	4	3.6	2.2	2.625	18	3	3	3	3	2	3	3	3	3	3	1	3	3	2	1	2	3	3	4	4	4	4	4	4	4	4	4	5	5	3	3	3	3	4	3	4	3	2	2
1238	4.45	4.2	4.25	4	4.75	4.5	4.6	4.6	4.25	80	4	5	5	4	5	5	3	4	5	4	4	4	5	4	5	5	4	5	5	4	5	4	4	5	5	4	5	5	5	3	5	4	4	4	4	4	5	4	4
1239	4.09167	2.7	4	4	5	3.75	3.4	4.4	4.75	27	3	4	3	4	5	5	5	5	5	4	5	5	5	4	4	4	3	4	3	4	3	4	3	4	4	5	5	5	5	5	5	4	2	3	5	4	4	3	3
1240	2.68333	2.3	3.5	2	2.25	3.75	2	2.6	4.625	4	2	2	2	5	4	4	5	5	5	4	5	3	3	3	1	3	1	2	1	3	3	4	4	4	3	4	1	1	3	3	1	3	1	3	4	3	4	2	1
1241	2.49167	3.5	3	3	2.5	2.25	2.2	2	2.375	24	4	4	2	3	3	3	1	4	1	2	2	3	2	1	1	3	2	2	3	2	2	1	2	3	3	3	2	2	3	3	2	4	3	3	3	3	3	4	3
1242	4.74167	4.7	5	4.75	4.75	4.75	4.8	4.4	5	100	5	5	5	5	5	5	5	5	5	5	5	4	4	4	5	5	5	5	5	4	5	5	5	5	4	4	5	5	5	5	5	5	4	5	5	5	5	4	5
1243	4.70833	4.2	4.75	4.75	5	4.75	4.2	4.8	4.5	100	5	5	5	4	5	4	5	4	5	5	4	5	5	4	5	5	4	4	4	4	5	5	5	5	4	5	5	5	5	5	5	5	4	5	5	5	4	3	4
1244	3.575	4.1	4.25	2.75	3.25	4	3.2	4	3.125	4	2	2	2	3	4	3	1	3	4	3	4	5	4	4	3	4	3	3	3	3	4	4	4	3	5	4	4	3	2	3	4	2	2	4	4	5	4	4	4
1245	2.69167	2.2	2	2.5	3	3.25	2.2	3.2	2.375	0	1	1	2	2	1	2	3	4	3	3	1	4	3	4	2	3	3	2	1	1	4	3	3	4	3	4	3	3	2	3	2	3	2	3	1	3	1	3	2
1246	3.575	2.1	3.25	4.5	4	3.5	2	4.2	3.125	100	5	5	5	3	5	3	1	4	4	3	2	5	2	5	4	5	3	1	3	2	1	3	4	4	3	4	3	4	5	5	5	5	3	4	3	4	2	2	3
1247	3.05833	4.5	3.25	2.75	3.25	3.5	3	2.6	4.375	12	2	3	3	5	4	4	5	4	4	4	5	3	3	3	3	1	3	3	3	3	3	4	3	4	3	4	2	3	4	3	3	2	3	3	3	3	4	5	4
1248	2.86667	4	2.5	2.25	3.5	3.75	2.8	2.4	4	64	4	5	4	3	5	5	4	3	4	4	4	2	2	3	3	2	4	2	4	2	2	4	4	3	4	2	3	5	4	2	3	2	2	2	2	2	4	4	4
1249	4.50833	4.1	4.5	5	4.5	4.25	4	4.8	3.625	64	4	5	4	4	3	3	3	5	4	4	3	4	5	5	5	5	4	2	4	5	5	4	5	4	4	5	5	3	5	5	5	5	5	5	4	4	5	4	4
1250	2.66667	2.7	2.75	3.25	2.5	3.5	1.4	2.6	1.875	18	3	3	3	1	1	2	3	1	1	3	3	3	2	2	3	3	1	1	1	1	3	4	3	3	4	3	2	2	3	4	3	3	3	3	2	3	3	2	4
1251	3.375	2.9	5	3.75	3	2.5	3.4	2.6	4.625	32	4	3	4	5	4	5	5	5	5	4	4	3	3	2	2	3	3	3	3	4	4	1	3	3	3	2	2	3	5	4	3	5	3	5	5	5	5	2	3
1252	2.80833	4.6	2.5	2.75	4.25	1.75	2.4	3.2	3.5	6	2	2	3	4	3	3	1	4	5	4	4	4	4	3	3	2	3	3	3	2	1	4	1	1	1	5	5	4	3	3	3	4	1	3	2	3	2	4	5
1253	3.85	3.2	3.25	4	5	3.25	4.6	3	2.75	18	2	4	3	3	3	3	2	4	3	3	1	4	4	3	2	2	5	5	5	4	4	4	3	3	3	5	5	5	5	3	4	5	4	4	3	3	3	3	3
1254	4.35833	4.1	3.75	4	4.75	4.25	4.6	4.8	4.125	0	3	1	3	4	4	3	4	5	4	5	4	5	5	5	5	4	4	5	5	4	5	4	4	4	5	5	5	4	5	3	5	4	4	3	3	5	4	4	5
1255	3.05	2.6	2.75	2.25	2.5	4	4	2.8	3.375	100	5	5	5	3	4	4	3	3	3	4	3	4	3	3	2	2	4	5	4	3	4	5	4	4	3	3	3	1	3	3	3	2	1	2	3	3	3	1	3
1256	3.90833	3.3	3.5	4.5	4.5	3.75	3.8	3.4	4.625	75	5	4	5	4	5	4	4	5	5	5	5	3	3	5	4	2	3	5	4	4	3	3	3	5	4	5	4	4	5	4	5	5	4	3	4	4	3	3	4
1257	2.85	2.3	3.25	2.5	3.75	3	2.6	2	4.5	12	2	3	3	4	4	5	5	5	5	4	4	2	2	2	2	2	3	2	2	3	3	3	3	3	3	4	3	4	4	3	3	3	1	2	4	4	3	1	1
1258	3.675	2.6	2.75	3.75	4	4.75	2.8	4	4.625	45	5	4	3	4	5	4	5	5	5	4	5	4	4	4	5	3	4	3	4	1	2	4	5	5	5	4	4	3	5	4	5	4	2	3	1	4	3	3	1
1259	3.05833	3.3	3	4.25	3.25	3.25	3	1.6	1.75	24	4	3	3	3	1	1	1	3	1	1	3	2	1	2	1	2	3	4	4	3	1	3	3	4	3	4	3	3	3	4	5	4	4	3	3	3	3	3	4
1260	3.21667	4.6	3.75	4.25	4.5	2	2.8	2	4.625	60	4	4	5	4	5	4	5	4	5	5	5	2	2	2	3	1	3	3	3	3	2	3	1	3	1	4	5	4	5	4	5	4	4	3	4	4	4	4	5
1261	3.43333	4.6	4	4.5	2.5	3	4	2.6	3.375	100	5	5	5	3	2	4	4	4	3	3	4	2	2	3	3	3	4	4	4	5	3	3	3	3	3	4	2	2	2	5	5	3	5	4	4	4	4	4	5
1262	3.90833	2.6	3.5	5	3.75	5	1.8	4.4	4.5	18	3	4	2	4	4	5	5	5	5	4	4	5	4	4	5	4	3	2	1	1	2	5	5	5	5	4	5	4	2	5	5	5	5	4	4	2	4	2	4
1263	4.55	3.6	4.5	4.5	4.75	4.75	4	4.8	3.625	80	4	5	5	3	4	5	4	3	4	3	3	5	5	4	5	5	3	4	4	5	4	4	5	5	5	5	4	5	5	4	5	5	4	4	4	5	5	3	5
1264	4.14167	2.6	4.5	4	3.5	4.25	4.2	4.4	4.125	60	5	4	4	4	4	4	4	4	4	5	4	4	5	4	5	4	5	5	4	4	3	3	4	5	5	4	3	2	5	4	5	3	4	5	4	5	4	2	3
1265	4.65833	4.3	3.75	5	5	5	4.2	5	4.875	60	5	4	4	5	5	4	5	5	5	5	5	5	5	5	5	5	5	4	4	3	5	5	5	5	5	5	5	5	5	5	5	5	5	3	4	4	4	4	4
1266	3.31667	1.7	3.25	2.75	3.5	3	3.2	4.2	3.75	8	2	3	2	4	3	4	4	3	4	4	4	4	4	4	5	4	2	4	3	3	4	3	1	5	3	3	3	4	4	2	3	4	2	3	3	4	3	2	2
1267	3.74167	3.5	4.5	3.25	5	3.5	3.2	3	3.375	9	3	2	3	3	4	3	3	4	4	2	4	3	3	3	3	3	2	3	3	5	3	3	3	4	4	5	5	5	5	4	3	3	3	4	5	5	4	4	3
1268	2.66667	2.3	2.5	2.5	3.75	3.25	1	3	2.25	9	3	2	3	3	3	2	1	1	3	3	2	2	3	3	3	4	1	1	1	1	1	3	3	3	4	4	3	4	4	3	3	2	2	2	2	3	3	2	1
1269	3.7	4.3	2.75	2.5	4.75	5	3.6	3.6	4.375	36	3	4	4	4	4	5	5	5	3	5	4	3	4	3	5	3	4	4	3	3	4	5	5	5	5	5	4	5	5	3	4	2	1	2	3	3	3	5	4
1270	2.95833	2.7	3.75	2.75	3.25	3	3.6	1.4	3.875	64	4	5	4	3	2	4	4	5	5	5	3	1	1	3	1	1	3	3	4	4	4	4	3	1	4	2	4	4	3	3	4	3	1	3	4	5	3	2	4
1271	4.225	3.8	4.25	4.5	4.5	4.5	3	4.6	2.75	60	4	4	5	3	1	3	2	3	1	4	5	5	5	4	4	5	3	3	4	4	1	4	5	4	5	5	4	4	5	4	5	5	4	4	4	5	4	4	3
1272	2.5	2.9	3	3.5	2	2.5	2	2	3.25	36	4	4	3	3	3	3	3	4	3	3	4	1	2	2	1	4	1	2	2	3	2	2	3	3	2	1	1	3	3	3	5	2	4	3	2	3	4	1	3
1273	3.79167	1.7	3.5	4	5	3.25	3.2	3.8	2.875	0	3	1	4	3	3	3	3	2	4	3	2	3	4	5	2	5	4	4	3	4	1	3	3	4	3	5	5	5	5	4	5	3	4	4	3	3	4	2	3
1274	3.025	4.6	4.75	2	3.5	2.5	3.4	2	3.375	32	4	3	4	4	3	3	4	2	5	3	3	3	2	3	1	1	2	5	3	4	3	1	2	4	3	4	4	3	3	3	1	2	2	4	5	5	5	4	5
1275	4.1	3.2	3.75	4.5	4.5	4.25	4	3.6	5	64	4	5	4	5	5	5	5	5	5	5	5	4	5	3	4	2	5	3	4	4	4	5	4	4	4	4	5	5	4	4	5	5	4	3	3	4	5	1	4
1276	3.19167	2.5	4.25	4	4.25	2.25	1.8	2.6	4.5	75	5	4	5	4	4	5	5	5	5	4	4	3	3	2	3	2	3	1	2	1	2	1	2	3	3	4	4	4	5	4	4	3	5	5	3	5	4	3	4
1277	3.65833	2.3	2.75	4.75	4	4.25	3.2	3	3	48	4	4	4	3	3	3	3	4	4	3	1	3	4	2	2	4	3	2	4	4	3	5	5	4	3	5	3	4	4	5	5	5	4	3	4	1	3	1	3
1278	2.45	1.6	2.25	1.75	2.5	2	3.6	2.6	2.625	18	3	3	3	3	1	1	4	3	4	3	2	2	2	3	2	4	3	4	3	4	4	3	1	3	1	4	2	1	3	3	2	1	1	3	2	3	1	1	3
1279	3.34167	4.5	3.5	3.25	4.5	3	2.2	3.6	4.875	3	1	2	3	4	5	5	5	5	5	5	5	3	3	3	5	4	2	2	4	1	2	3	3	3	3	4	4	5	5	4	5	2	2	3	3	4	4	5	5
1280	4.29167	4.7	4.25	4	4.75	4.75	3.8	4.2	3.875	36	3	4	4	4	5	3	4	3	5	4	3	4	4	3	5	5	4	3	4	3	5	5	5	4	5	5	5	4	5	4	4	4	4	5	4	4	4	5	4
1281	3.88333	4.4	3.25	4.25	4.75	3.25	4.8	3	4.5	64	4	5	4	5	4	4	5	4	4	5	5	4	3	3	4	1	5	5	5	5	4	4	4	2	3	5	5	4	5	4	5	4	4	3	4	3	3	4	5
1282	2.275	1.1	2.5	2.75	2.75	2.25	2	1.4	1.75	18	3	3	3	1	3	3	1	2	2	1	1	1	1	1	2	2	1	2	3	3	1	1	1	4	3	4	2	2	3	3	4	2	2	3	2	3	2	1	1
1283	2.43333	2.3	3	3.5	2.5	2	2.2	1.4	3.5	0	1	1	3	4	3	3	4	3	3	4	4	1	1	2	2	1	1	1	3	3	3	1	2	3	2	3	1	3	3	3	3	5	3	3	3	3	3	2	2
1284	4.23333	4.7	3.25	4	5	3.75	4.6	4.8	4.5	80	5	5	4	4	4	5	5	5	4	5	4	5	5	5	5	4	4	5	5	5	4	5	3	4	3	5	5	5	5	5	3	4	4	3	3	4	3	5	5
1285	2.18333	2.8	1.75	2.5	1.75	2.5	2.8	1.8	3.875	12	3	3	2	3	4	4	4	4	4	4	4	2	2	1	2	2	3	2	3	3	3	2	3	2	3	2	1	2	2	3	3	3	1	1	3	2	1	1	3
1286	3.03333	2	2	4	2.75	3.25	3.6	2.6	4.375	36	3	4	4	4	5	4	4	4	5	4	5	3	2	4	3	1	2	4	4	4	4	4	3	3	3	3	2	4	2	4	5	4	3	2	3	2	1	1	2
1287	3.54167	4.1	3.5	4.25	3.75	2.75	4	3	3.625	0	2	1	1	3	4	3	3	4	5	3	4	2	3	4	4	2	4	4	4	4	4	1	4	3	3	4	4	3	4	4	5	4	4	3	5	3	3	4	4
1288	4.05	2.7	4	4.25	5	4.25	4.6	2.2	3.875	100	5	5	5	3	4	3	4	4	4	4	5	1	1	3	3	3	5	5	5	4	4	4	5	5	3	5	5	5	5	4	5	4	4	4	4	4	4	1	3
1289	3.74167	3.1	4.5	3.25	3.25	4.25	3.2	4	4.5	60	4	4	5	4	4	5	5	4	5	4	5	4	4	4	4	4	3	3	3	3	4	4	5	3	5	3	3	3	4	4	3	2	4	5	5	4	4	2	3
1290	3.11667	2.3	3.75	3.5	4	3.25	2.6	1.6	2.5	8	2	3	2	1	1	3	3	3	4	3	2	2	1	1	2	2	1	1	3	4	4	3	3	4	3	5	4	4	3	3	5	4	2	3	4	4	4	3	1
1291	4.45	5	5	4.25	5	4.25	4.6	3.6	3.875	100	5	5	5	3	5	3	4	4	5	4	3	3	4	3	5	3	5	4	5	4	5	5	4	4	4	5	5	5	5	4	5	4	4	5	5	5	5	5	5
1292	4.5	4.8	5	4.75	4.5	3.75	4.4	4.6	3.5	75	5	4	5	4	3	5	1	3	4	4	4	5	5	4	5	4	4	4	5	5	4	4	4	3	4	4	4	5	5	4	5	5	5	5	5	5	5	5	5
1293	3.875	4.6	4.25	4	4.5	2.5	3.8	4.2	3	4	1	3	2	3	1	3	3	4	4	4	2	5	4	4	4	4	3	4	4	4	4	3	3	3	1	5	4	4	5	4	4	4	4	5	4	4	4	5	4
1294	4.075	3.8	3.25	5	4.5	3.5	4.6	3.6	4.875	64	4	5	4	5	4	5	5	5	5	5	5	4	2	4	5	3	5	4	5	4	5	4	4	4	2	5	4	4	5	5	5	5	5	3	4	4	2	3	4
1295	3.8	1.5	3	3.75	3.75	3.5	4.2	4.6	3.25	36	4	4	3	3	3	4	3	2	4	4	3	5	5	5	5	3	4	5	4	4	4	4	3	4	3	3	3	4	5	4	4	4	3	2	3	4	3	1	2
1296	3.60833	2.4	3.5	4.5	4.75	2.5	3	3.4	4.25	36	3	4	4	5	3	5	5	4	5	4	3	3	4	4	3	3	4	3	3	3	2	2	3	2	3	5	5	4	5	4	5	5	4	4	2	4	4	2	3
1297	4.01667	3.6	3.5	3.75	4.5	4.75	4	3.6	3.375	6	2	2	3	3	4	4	3	3	4	3	3	4	4	2	4	4	4	3	4	4	5	5	5	4	5	5	5	4	4	3	4	4	4	3	4	4	3	3	3
1298	4.40833	4.2	4.75	4.5	5	4	3.6	4.6	3.75	100	5	5	5	3	3	5	5	4	4	4	2	5	4	5	5	4	3	4	3	3	5	4	3	5	4	5	5	5	5	4	5	4	5	5	5	5	4	4	4
1299	4.55833	4.3	5	4.25	5	4.5	4.2	4.4	4.875	80	5	5	4	5	5	5	5	4	5	5	5	4	4	5	4	5	4	5	5	4	3	4	4	5	5	5	5	5	5	5	4	4	4	5	5	5	5	4	3
1300	2.93333	4.7	4	2.75	2.75	3.5	2.2	2.4	4.125	80	4	5	5	5	4	4	4	3	5	4	4	1	4	2	2	3	1	3	2	1	4	4	3	2	5	2	3	3	3	4	4	2	1	4	4	4	4	5	5
1301	4	2.5	3.75	3.75	4.75	4.75	3.6	3.4	5	18	3	3	3	5	5	5	5	5	5	5	5	4	3	5	3	2	2	3	4	4	5	5	5	4	5	4	5	5	5	3	4	4	4	4	4	3	4	3	3
1302	3	3.1	4.5	3.75	2	2.75	1.4	3.6	4.625	75	5	4	5	5	4	5	5	4	4	5	5	3	4	3	4	4	3	1	1	1	1	3	4	1	3	3	1	2	2	5	3	3	4	5	4	5	4	4	3
1303	3.39167	2.2	3.25	4.5	2.75	3.25	2.2	4.4	4.25	60	4	4	5	5	5	5	5	4	2	4	4	4	5	4	5	4	3	3	3	1	1	4	3	3	3	4	2	3	2	5	5	4	4	3	4	3	3	2	3
1304	4.525	4.4	4	4.75	4.75	4.25	4.8	4.6	4.5	64	4	5	4	5	4	5	5	4	4	4	5	5	4	4	5	5	4	5	5	5	5	4	4	4	5	5	5	4	5	5	5	5	4	5	4	4	3	4	4
1305	3.20833	2	4	2.5	4	4.75	1.6	2.4	4	32	4	5	2	3	4	3	4	4	5	4	5	3	3	3	1	2	3	2	1	1	1	4	5	5	5	3	3	5	5	2	2	3	3	3	4	5	4	2	1
1306	4.08333	2.9	2.75	3.75	5	4	4.2	4.8	4.25	60	5	4	4	4	4	3	5	5	4	5	4	5	5	4	5	5	4	4	4	5	4	4	5	3	4	5	5	5	5	3	5	4	3	3	3	2	3	2	3
1307	3.41667	4.2	3	4.75	2.25	3.5	4	3	4	36	3	4	4	4	3	3	4	4	5	5	4	3	2	2	5	3	4	4	4	4	4	3	4	4	3	2	2	4	1	5	5	4	5	3	3	3	3	3	4
1308	3.43333	4	4.25	2.25	4.5	4	3	2.6	4.25	0	1	1	3	4	4	4	5	4	5	4	4	3	2	2	4	2	3	4	3	2	3	3	5	4	4	5	4	4	5	2	3	3	1	4	4	5	4	4	5
1309	3.86667	2.9	2.25	3.75	4	4	4.6	4.6	5	40	4	3	5	5	5	5	5	5	5	5	5	4	5	5	4	5	4	5	5	4	5	4	5	3	4	3	5	4	4	4	3	4	4	2	2	3	2	3	4
1310	4.24167	3.9	4.25	4.5	4.75	3.75	4.6	3.6	3.75	36	3	4	4	3	4	5	4	3	4	4	3	4	4	3	4	3	5	4	5	4	5	4	3	4	4	5	5	4	5	4	5	5	4	5	4	4	4	5	4
1311	3.375	3.4	4.5	2.5	4.75	2.5	3.2	2.8	3.625	80	5	5	4	3	4	5	4	2	3	4	4	3	2	3	3	3	4	3	3	4	2	2	2	3	3	5	5	4	5	3	2	2	3	3	5	5	5	4	4
1312	2.5	1.9	1.5	2.75	3	3.75	1.8	2.2	3.25	8	2	3	2	4	4	3	4	3	1	3	4	1	3	2	3	2	1	1	2	3	2	4	4	4	3	3	3	4	2	3	2	4	2	1	1	2	2	2	1
1313	3.125	2.7	2.5	3.5	3.75	4	3.4	1.6	4.5	48	4	4	4	5	5	4	5	4	5	4	4	1	2	1	2	2	3	4	4	3	3	3	4	5	4	4	4	3	4	3	5	3	3	2	2	3	3	3	3
1314	3.01667	2.2	1.75	3	3.75	3	4.2	2.4	2	6	2	2	3	3	1	1	3	1	1	3	3	2	2	3	2	3	5	4	4	4	4	3	3	3	3	4	4	3	4	3	3	4	2	2	2	2	1	1	2
1315	2.375	4.3	2.5	2	2.25	2.5	2.4	2.6	2.75	0	1	1	3	3	3	3	2	3	3	3	2	3	3	2	3	2	1	4	3	3	1	2	1	4	3	2	2	2	3	3	1	2	2	2	4	3	1	5	4
1316	3.63333	3	5	3.25	4.75	4	1.8	3	4.375	60	5	4	4	4	4	5	4	4	5	4	5	3	3	3	3	3	2	1	1	2	3	4	3	5	4	4	5	5	5	3	4	3	3	5	5	5	5	4	3
1317	3.58333	4.2	2.75	2	4.25	3.5	4.6	4.4	4.75	64	4	5	4	5	5	3	5	5	5	5	5	5	5	4	4	4	5	5	5	4	4	3	3	4	4	4	5	4	4	2	1	3	2	2	3	3	3	4	5
1318	3.01667	3.8	3	3.25	3	2.25	3.2	3.4	3	48	4	5	3	3	1	3	3	3	4	4	3	4	3	2	4	4	3	3	3	3	4	1	3	3	2	3	3	3	3	3	3	3	4	3	3	3	3	4	5
1319	3.50833	3.7	2.5	2.25	5	3.5	3.8	4	4.125	80	4	5	5	4	3	4	4	4	5	5	4	4	5	4	4	3	4	3	4	4	4	3	3	3	5	5	5	5	5	3	3	2	1	3	2	2	3	3	3
1320	4.225	4.4	4.5	4.25	4.75	4.25	4.8	2.8	3.25	75	5	4	5	3	3	3	3	3	4	3	4	4	3	2	3	2	5	5	4	5	5	5	5	3	4	4	5	5	5	4	5	4	4	4	5	4	5	4	4
1321	4.64167	4.4	5	4.5	5	4.75	4.4	4.2	5	100	5	5	5	5	5	5	5	5	5	5	5	4	4	4	4	5	3	4	5	5	5	5	5	4	5	5	5	5	5	4	5	4	5	5	5	5	5	4	5
1322	4.76667	4.2	4.75	4.5	5	4.75	4.6	5	5	100	5	5	5	5	5	5	5	5	5	5	5	5	5	5	5	5	5	4	5	5	4	5	5	5	4	5	5	5	5	4	5	5	4	5	5	5	4	4	4
1323	4.675	4.3	4.75	4.75	4	4.75	5	4.8	3.25	100	5	5	5	2	3	3	3	4	4	4	3	5	4	5	5	5	5	5	5	5	5	4	5	5	5	4	5	4	3	5	5	5	4	5	4	5	5	4	4
1324	3.96667	3.9	4.5	3.5	4.75	4.25	4.6	2.2	4	60	4	4	5	3	4	5	4	3	5	4	4	2	2	2	3	2	5	5	4	4	5	5	5	4	3	4	5	5	5	4	3	5	2	4	4	5	5	4	4
1325	3.84167	4.2	4.5	3	4.5	3.25	4.6	3.2	2.375	4	2	3	1	3	1	1	3	3	5	1	2	4	4	3	2	3	4	4	5	5	5	2	5	3	3	5	4	4	5	3	3	4	2	5	4	4	5	4	5
1326	3.88333	2.9	3.75	4.25	3.5	4	3.6	4.2	3.5	18	3	3	3	3	3	3	4	5	3	4	3	4	4	5	4	4	3	4	3	4	4	4	5	4	3	3	3	4	4	3	5	5	4	4	4	4	3	4	3
1327	4.11667	4.3	5	5	4.25	3.25	3.2	4	4.75	60	5	4	4	5	5	5	5	5	5	4	4	4	3	4	4	5	3	3	3	3	4	3	3	3	4	4	5	4	4	5	5	5	5	5	5	5	5	4	3
1328	3.38333	3.4	2	4.75	3.5	4.25	2.6	3.2	2.625	64	4	5	4	3	3	3	3	2	3	1	3	3	3	3	4	3	3	3	2	1	4	5	4	4	4	4	4	3	3	5	5	5	4	2	1	3	2	3	3
1329	3.64167	3.2	3	4.75	2.75	2.75	4.2	4.4	3.375	60	5	5	3	3	4	4	3	1	4	4	4	5	4	4	4	5	4	4	4	5	4	3	3	1	4	3	4	2	2	5	5	5	4	3	3	4	2	4	3
1330	4.56667	4.7	3.5	5	4.75	4.75	4.6	4.8	4.375	45	3	4	5	4	4	4	3	5	5	5	5	4	5	5	5	5	4	5	4	5	5	5	5	4	5	4	5	5	5	5	5	5	5	4	4	3	3	5	5
1331	3.125	3.2	4.25	3.25	3	3.25	2.6	2.4	1.875	6	2	2	3	3	1	3	2	1	2	2	1	2	2	2	3	3	3	3	3	3	1	4	3	3	3	4	3	1	4	3	3	3	4	5	4	4	4	2	2
1332	3.95833	2.6	4.5	4.75	4.5	2	4.2	3.8	4.5	2	1	2	2	4	4	5	5	3	5	5	5	4	4	3	4	4	4	4	4	4	5	1	2	3	2	4	5	5	4	5	5	5	4	4	5	5	4	2	3
1333	4.775	4.4	5	4.75	4.75	4.75	4.8	4.6	4.125	100	5	5	5	4	4	5	4	4	3	5	4	4	5	4	5	5	4	5	5	5	5	5	5	4	5	5	4	5	5	5	5	5	4	5	5	5	5	4	5
1334	3.2	2.6	3	3.25	4.25	3.5	2	3.2	2.125	24	4	4	2	2	2	3	2	2	3	1	2	3	4	2	4	3	1	3	3	2	1	3	4	2	5	5	5	2	5	3	4	4	2	3	2	3	4	3	3
1335	3.25833	3.1	3	2.25	3	4.5	3.6	3.2	3.625	24	2	4	4	3	4	3	4	3	4	4	4	4	3	3	3	3	4	3	3	3	5	4	5	5	4	3	3	4	2	2	2	2	3	2	4	3	3	1	3
1336	3.4	4.6	3.75	4.25	4.25	2.75	3.8	1.6	4.5	80	5	5	4	5	4	4	5	4	5	4	5	2	1	1	3	1	4	4	3	4	4	3	2	3	3	3	4	5	5	4	5	5	3	3	4	4	4	5	4
1337	4.45833	4.2	5	4.25	5	3.5	4.8	4.2	4.625	60	4	4	5	4	5	4	5	5	5	5	4	4	4	5	4	4	5	5	5	5	4	4	3	3	4	5	5	5	5	5	4	4	4	5	5	5	5	4	4
1338	4.4	4.3	3.75	3.5	5	4.75	4.6	4.8	4.75	80	5	5	4	5	4	5	5	4	5	5	5	5	5	5	4	5	5	5	5	4	4	5	4	5	5	5	5	5	5	3	5	3	3	3	5	3	4	4	4
1339	4.45	3.4	4.25	5	4.75	3.5	4.2	5	4.5	100	5	5	5	5	4	4	5	4	4	5	5	5	5	5	5	5	3	5	5	4	4	3	3	3	5	5	5	4	5	5	5	5	5	5	3	5	4	4	3
1340	4.54167	4.1	4.25	4.5	5	4.5	5	4	4.125	100	5	5	5	4	5	4	4	4	4	4	4	4	4	4	3	5	5	5	5	5	5	4	4	5	5	5	5	5	5	5	5	4	4	4	5	4	4	4	4
1341	2.50833	3.8	2.5	3	2.75	1	3.2	2.6	2.625	16	4	2	4	4	2	3	4	2	2	2	2	3	3	2	2	3	4	4	1	3	4	1	1	1	1	4	3	3	1	3	3	3	3	2	3	2	3	3	4
1342	3.65	2.4	1.5	4.5	3	4.5	4	4.4	4.875	60	5	4	4	5	5	4	5	5	5	5	5	4	5	4	4	5	4	4	4	4	4	5	5	3	5	3	3	3	3	4	5	4	5	1	1	1	3	1	3
1343	4.04167	4.5	4.75	3.75	3.25	4.5	4.2	3.8	3.25	48	4	4	4	4	3	4	3	3	4	1	4	5	3	4	4	3	4	4	4	4	5	3	5	5	5	3	5	3	2	4	2	5	4	5	5	5	4	4	4
1344	4.50833	2.4	4.75	4.5	5	4	4.4	4.4	4.625	30	3	3	5	5	4	5	5	4	5	4	5	5	4	4	5	4	3	5	5	4	5	4	4	4	4	5	5	5	5	5	5	5	3	4	5	5	5	3	3
1345	2.66667	1.9	2.5	3.75	3.5	2.25	1.6	2.4	2.125	8	2	3	2	3	1	1	3	1	1	3	4	1	2	3	3	3	3	1	1	1	2	2	3	3	1	3	3	3	5	4	4	3	4	3	3	2	2	2	2
1346	3.75	3.2	4	4.25	4.75	3.5	3	3	4.375	36	4	4	3	3	4	3	5	5	5	5	5	3	2	3	4	3	3	3	3	3	3	4	3	4	3	4	5	5	5	4	5	4	4	4	4	5	3	3	4
1347	4.48333	4.9	5	3.75	4.25	4.5	4.6	4.8	2.5	100	5	5	5	3	3	3	1	3	1	4	2	5	5	4	5	5	4	5	4	5	5	5	5	4	4	4	4	4	5	4	4	4	3	5	5	5	5	5	5
1348	4.1	3	4.5	3.25	4.75	4.5	4.6	3	2.25	24	4	3	3	1	3	3	2	1	4	3	1	3	2	4	4	2	5	4	5	5	4	5	5	4	4	4	5	5	5	3	3	4	3	5	5	4	4	1	4
1349	3.44167	2.4	2.75	3.25	4.75	2.5	4.8	2.6	3.25	12	3	2	4	4	3	3	3	3	3	4	3	1	2	3	4	3	5	5	5	5	4	3	2	2	3	4	5	5	5	3	3	4	3	3	3	1	4	3	3
1350	4.45833	2.3	4	4	5	4.75	4.8	4.2	3.75	48	4	4	4	4	4	5	4	3	3	4	3	4	4	4	5	4	5	5	4	5	5	5	5	4	5	5	5	5	5	4	4	4	4	4	3	4	5	1	2
1351	2.95	3.6	3.75	2.25	3.5	2	3.4	2.8	4.125	6	1	3	3	4	4	4	5	3	5	4	4	3	2	3	3	3	4	3	4	3	3	1	3	1	3	4	3	4	3	3	3	2	1	3	4	4	4	4	3
1352	4.43333	3	4.25	4	5	4.75	5	3.6	2.625	36	4	4	3	3	3	3	1	3	3	3	2	4	4	3	3	4	5	5	5	5	5	5	4	5	5	5	5	5	5	4	4	5	3	4	5	4	4	4	3
1353	4.4	3.1	3.75	4.75	4.75	4.75	4.2	4.2	5	80	5	5	4	5	5	5	5	5	5	5	5	4	4	4	4	5	4	5	4	4	4	4	5	5	5	4	5	5	5	5	5	5	4	4	3	4	4	2	3
1354	2.68333	1.9	3.25	4.25	1.5	3.5	1.4	2.2	1.75	12	2	3	3	1	1	1	2	1	4	3	1	2	2	1	2	4	3	1	1	1	1	3	3	5	3	3	1	1	1	4	5	4	4	3	3	4	3	2	1
1355	4.20833	4.1	4	5	4.75	4.5	4	3	4.75	32	4	3	4	5	5	5	5	5	5	4	4	4	3	1	5	2	4	4	4	3	5	5	4	4	5	4	5	5	5	5	5	5	5	5	3	4	4	5	5
1356	2.81667	4.5	3.5	2.5	2.25	3.25	2.4	3	3.125	60	4	4	5	4	1	3	4	3	4	2	4	3	3	4	4	1	3	2	3	1	3	4	4	1	4	4	2	2	1	3	2	2	3	4	3	4	3	5	5
1357	3.49167	2.1	3.75	4.5	3.25	4.25	3.2	2	2.75	64	4	5	4	3	3	3	3	2	4	1	3	2	1	2	3	2	3	3	4	3	3	5	4	4	4	2	4	3	4	4	5	5	4	4	4	4	3	1	4
1358	3.29167	2.8	3.25	4	2.5	4	4	2	2.75	0	2	1	2	4	3	3	1	2	4	3	2	1	3	1	2	3	4	4	4	4	4	4	4	4	4	3	3	3	1	4	4	4	4	2	3	4	4	3	3
1359	3.625	2.3	3.75	4.25	4.5	3.25	2.4	3.6	1.875	18	3	3	3	2	1	3	1	1	2	3	2	4	3	4	4	3	3	1	3	3	2	3	3	4	3	4	5	4	5	4	4	5	4	4	4	4	3	3	3
1360	2.53333	3.2	2.75	3	2.75	2.5	1.4	2.8	3.625	27	3	4	3	4	3	4	5	3	4	3	3	3	3	1	4	3	2	1	2	1	1	2	4	3	1	3	3	3	2	3	5	3	1	3	3	4	1	2	3
1361	2.80833	3.5	3	1.75	3.5	3	3.2	2.4	2.875	100	5	5	5	3	3	1	4	1	4	4	3	1	3	3	2	3	4	2	3	4	3	4	3	3	2	4	4	3	3	2	2	2	1	3	3	4	2	3	4
1362	4.04167	2.9	4.25	4.75	4.75	1.5	4.4	4.6	4.125	48	4	4	4	4	4	3	4	4	5	5	4	5	5	4	4	5	5	4	4	5	4	1	3	1	1	5	5	4	5	5	5	5	4	5	4	4	4	2	4
1363	4.01667	2.4	4.25	4.5	4.5	2.25	4.4	4.2	3.25	100	5	5	5	3	4	3	2	4	4	4	2	4	4	4	4	5	4	5	5	4	4	1	3	4	1	4	5	5	4	5	5	4	4	3	4	5	5	3	3
1364	3.39167	2.5	3.25	2.75	4.25	3.5	2.6	4	2.375	60	4	4	5	1	4	1	3	3	3	3	1	4	4	4	4	4	3	2	2	4	2	4	4	3	3	5	5	4	3	3	2	4	2	3	4	3	3	2	2
1365	3.79167	3.9	4	3.5	3.75	3.5	3.6	4.4	4	9	3	2	3	4	3	4	4	4	4	4	5	4	5	5	5	3	4	4	3	4	3	3	5	3	3	4	4	3	4	4	5	2	3	4	4	4	4	4	4
1366	3.06667	1.9	2.25	2.25	3.5	4	4	2.4	3.5	32	4	3	4	3	3	5	3	2	5	3	4	3	3	1	3	2	4	4	4	4	4	4	4	4	4	4	3	3	4	3	3	2	1	3	2	3	1	1	1
1367	2.79167	2	1.5	2.5	2.75	3	4	3	2.25	9	3	2	3	3	1	3	1	3	2	1	4	3	2	3	3	4	5	3	4	5	3	3	3	3	3	3	1	3	4	3	3	2	2	2	2	1	1	1	1
1368	2.725	3.9	3	1.75	3	3	3.6	2	3.625	100	5	5	5	4	4	3	3	4	3	4	4	2	2	2	1	3	4	4	3	3	4	3	3	2	4	3	3	3	3	1	3	2	1	3	3	3	3	3	4
1369	3.84167	4.3	4.5	4.75	4	3	3.8	3	4.625	64	4	5	4	4	4	5	5	5	5	4	5	2	2	3	4	4	4	4	3	4	4	3	2	3	4	4	4	3	5	5	5	5	4	4	5	5	4	5	4
1370	3.35833	3.8	3.5	4.25	2.75	3.25	3.2	3.2	4.5	9	3	2	3	4	4	5	5	4	5	5	4	4	3	3	4	2	4	4	3	3	2	3	3	4	3	3	3	3	2	4	5	4	4	3	4	3	4	3	4
1371	2.03333	2.4	2	2.5	2.5	2	1.6	1.6	2.25	24	4	3	3	2	3	1	2	1	4	2	3	1	3	1	2	1	3	1	2	1	1	2	2	3	1	2	3	1	4	3	3	2	2	2	3	2	1	2	3
1372	4.43333	4.8	5	4.75	5	4.25	4	3.6	5	36	4	4	3	5	5	5	5	5	5	5	5	4	4	5	3	2	4	4	4	4	4	5	4	4	4	5	5	5	5	5	5	5	4	5	5	5	5	5	4
1373	2.58333	2	2	2.5	2.5	2.5	4.4	1.6	2.375	0	3	1	4	1	1	3	3	3	3	3	2	2	1	3	1	1	4	5	4	4	5	3	2	2	3	3	1	4	2	2	3	4	1	3	2	2	1	2	3
1374	4.425	2.7	4.25	5	4.75	4.75	4.4	3.4	3.875	100	5	5	5	4	4	4	4	3	4	4	4	3	4	4	2	4	4	4	4	5	5	5	5	4	5	4	5	5	5	5	5	5	5	5	4	3	5	3	2
1375	4.11667	3.6	4	3.25	4.5	3.75	4.6	4.6	4.625	12	3	2	4	4	5	3	5	5	5	5	5	5	5	4	5	4	5	4	5	5	4	4	3	3	5	5	3	5	5	4	3	3	3	4	4	4	4	4	4
1376	4.03333	2.7	4.5	3.25	4.75	4.5	4	3.2	3.375	32	4	3	4	4	4	3	3	3	4	4	2	3	3	4	2	4	5	3	4	4	4	3	5	5	5	5	5	4	5	3	3	4	3	5	4	4	5	2	2
1377	3.00833	2.3	1.75	3	3	3.5	2.2	4.6	4.375	40	4	3	5	4	4	5	3	5	5	5	4	5	5	4	5	4	3	3	1	1	3	4	4	3	3	2	4	4	2	4	2	4	2	1	2	1	3	2	3
1378	3.75	3.9	4	4.75	3.5	4.25	2.8	3.2	3	16	2	3	4	3	3	3	3	2	4	3	3	3	3	2	4	4	3	3	3	2	3	5	4	4	4	4	4	3	3	4	5	5	5	3	4	5	4	4	3
1379	4.24167	1.7	4.75	4.5	4	4	3.8	4.4	4.5	6	1	3	3	5	4	4	5	3	5	5	5	4	5	4	4	5	3	4	3	5	4	4	3	4	5	4	4	5	3	4	5	5	4	5	5	5	4	1	2
1380	3.90833	3.2	2.75	5	4.75	3.75	3	4.2	4	64	4	5	4	3	4	5	4	4	4	4	4	4	4	5	4	4	3	3	3	3	3	4	3	5	3	5	4	5	5	5	5	5	5	3	2	2	4	3	4
1381	3.10833	3.4	3	3.5	2.75	4	3.2	2.2	4.25	12	4	2	3	4	4	4	4	5	4	5	4	3	2	1	2	3	3	4	2	3	4	5	3	4	4	3	3	2	3	4	3	4	3	2	4	3	3	2	3
1382	3.55	1.7	3.25	3.5	3.25	4.5	4	2.8	2.5	27	3	4	3	3	3	3	2	2	1	3	3	4	3	3	2	2	4	4	4	4	4	4	5	4	5	3	3	4	3	3	3	4	4	3	3	4	3	3	2
1383	4.05	3.9	4	3.75	5	3.75	3.2	4.6	4.5	12	3	3	2	4	4	5	5	3	5	5	5	5	4	5	4	5	4	3	3	3	3	4	3	4	4	5	5	5	5	3	5	3	4	5	3	3	5	4	4
1384	3.83333	3.9	3.75	3.75	3.5	4	4.2	3.8	4.5	18	3	3	3	4	5	5	5	4	4	5	4	4	5	3	2	5	4	4	5	4	4	4	4	4	4	3	3	4	4	4	3	4	4	3	4	4	4	5	4
1385	2.98333	1.8	2.75	3.5	3.25	3	3	2.4	1.875	8	2	2	4	1	3	2	1	1	1	3	3	1	3	1	3	4	3	3	3	3	3	3	3	3	3	5	3	3	2	4	5	3	2	3	3	3	2	1	2
1386	4.34167	3.2	3.75	4.25	4.75	3.5	4.8	5	3.625	24	3	3	4	4	3	4	4	3	4	4	3	5	5	5	5	5	5	5	5	4	5	3	3	3	5	4	5	5	5	5	3	5	4	5	3	3	4	2	4
1387	3.11667	2.3	3.5	2.75	2.25	3	3.8	3.4	4.875	80	5	5	4	5	4	5	5	5	5	5	5	3	4	5	2	3	3	4	4	3	5	3	3	3	3	3	1	2	3	2	5	2	2	4	3	4	3	3	2
1388	2.86667	2.5	1.5	2.75	3.25	3.5	3.8	2.4	2.25	12	2	3	3	3	4	1	3	2	1	3	1	2	2	2	3	3	5	4	3	3	4	4	4	3	3	4	3	3	3	4	3	3	1	1	2	2	1	2	2
1389	4.175	2.7	4.75	4.25	4.25	4	3.6	4.2	4.375	24	4	3	3	3	5	5	5	5	4	4	4	5	4	3	5	4	4	3	3	4	4	5	4	3	4	4	4	4	5	4	5	4	4	4	5	5	5	2	3
1390	4.53333	4.5	4.5	4.5	5	4	4.4	4.8	4.875	80	5	5	4	5	5	5	5	4	5	5	5	5	5	4	5	5	4	5	4	5	4	4	4	3	5	5	5	5	5	4	5	5	4	5	4	5	4	5	4
1391	3.89167	4.1	4	4.5	3.25	3	4.4	4.2	4.75	24	4	4	2	5	4	5	5	5	5	4	5	4	4	5	4	4	5	5	4	4	4	3	3	3	3	2	5	2	4	5	5	4	4	4	5	4	3	4	5
1392	3.325	2.7	3.5	2.75	3.25	3.25	2.6	4.6	4.375	16	4	3	2	5	5	4	5	5	4	5	2	5	5	5	4	4	3	3	2	3	2	3	3	3	4	3	4	3	3	3	3	1	4	4	3	4	3	3	1
1393	4.04167	3.7	3.75	4.25	5	4.25	4.2	2.8	5	64	4	5	4	5	5	5	5	5	5	5	5	3	3	2	3	3	4	4	4	5	4	4	4	4	5	5	5	5	5	4	5	4	4	3	4	4	4	3	4
1394	3.81667	1.6	4.5	3.75	4.5	4.75	2	3.4	1.75	48	3	5	4	1	2	1	2	2	1	3	2	4	4	3	4	2	2	3	2	2	1	5	4	5	5	5	4	5	4	3	4	5	3	5	5	4	4	1	1
1395	3.98333	4.2	4.25	4.75	4	3.5	3	4.4	1.625	32	4	3	4	1	3	3	1	1	1	1	2	5	5	4	4	4	3	3	4	4	1	3	4	4	3	5	5	3	3	5	5	5	4	5	3	4	5	4	4
1396	3.53333	3.6	4	3.25	4.25	4.5	2.4	2.8	4.5	40	4	3	5	4	4	5	5	4	5	5	4	1	3	3	3	4	2	3	3	2	2	4	5	5	4	4	4	4	5	3	5	4	1	4	4	3	5	4	5
1397	4.24167	4	4.75	3.75	4	3.75	4.6	4.6	4.25	75	5	4	5	5	4	4	3	5	5	4	4	4	5	4	5	5	5	4	5	5	4	4	4	4	3	3	3	5	5	4	5	4	2	5	5	4	5	4	4
1398	3.96667	4.3	2.5	4	4.25	4.25	4.4	4.4	2.875	80	4	5	5	2	4	3	3	3	1	3	4	5	5	5	4	3	4	4	5	5	4	4	5	3	5	4	5	4	4	4	4	4	4	3	3	2	2	5	4
1399	4.69167	3.7	4.5	4.25	5	5	4.8	4.6	4.625	60	4	4	5	4	5	5	5	5	5	4	4	4	5	5	5	4	5	5	4	5	5	5	5	5	5	5	5	5	5	4	4	5	4	5	4	4	5	3	2
1400	3.95833	3	4.75	3	3.25	4.75	4.2	3.8	3.5	60	5	4	4	2	3	3	3	5	5	3	4	4	4	4	3	4	4	5	4	4	4	5	5	5	4	3	3	3	4	2	4	3	3	5	4	5	5	4	3
1401	3.05	2.1	3	3.25	2.75	2.5	3.2	3.6	4.25	16	4	3	2	4	5	5	4	4	3	5	4	3	4	4	4	3	1	3	4	3	5	2	3	4	1	3	2	2	4	3	3	4	3	4	3	2	3	1	2
1402	3.99167	3	4	3	4.25	3.5	4.8	4.4	4.5	32	4	3	4	4	4	5	4	4	5	5	5	5	4	4	4	5	5	5	5	4	5	4	3	4	3	4	4	4	5	2	3	4	3	4	4	4	4	1	3
1403	3.43333	4.1	2.75	4.25	4.5	4.5	1.6	3	4.5	60	3	5	5	4	5	5	4	5	4	5	4	3	3	2	4	3	1	1	1	3	2	5	4	5	4	5	5	4	4	4	4	5	4	3	3	2	3	4	3
1404	3.19167	2.1	3.5	4	2	3.25	3	3.4	2.625	0	3	1	3	3	3	2	2	3	3	4	1	3	4	3	4	3	3	4	2	3	3	4	3	2	4	2	3	2	1	4	5	4	3	3	3	4	4	2	1
1405	4.48333	4.6	4.75	4.75	4.25	4.75	3.4	5	4.875	100	5	5	5	5	4	5	5	5	5	5	5	5	5	5	5	5	3	3	3	4	4	5	5	4	5	4	5	3	5	5	5	5	4	5	4	5	5	5	4
1406	4.125	2.8	4	4.5	3.75	3.5	4.8	4.2	4.375	48	4	4	4	4	4	3	5	5	5	5	4	4	5	4	4	4	5	5	5	5	4	3	4	4	3	4	5	2	4	5	5	4	4	4	4	4	4	3	3
1407	3.6	3	4	4.25	2.75	4	4	2.6	4.25	9	3	2	3	4	4	4	5	4	4	4	5	3	2	2	1	5	4	4	4	3	5	3	5	3	5	3	3	2	3	4	5	4	4	3	4	5	4	3	4
1408	2.40833	2.5	1.25	2	3.75	2.25	2.4	2.8	2.125	18	3	3	3	2	3	2	1	1	4	3	1	3	3	4	1	3	1	3	2	2	4	1	3	2	3	4	4	4	3	3	2	2	1	1	1	1	2	3	2
1409	3.78333	3.7	3.5	3.5	3.25	3.25	4.4	4.8	4.25	6	2	2	3	4	3	4	4	5	5	4	5	5	5	4	5	5	4	4	4	5	5	4	3	3	3	3	4	4	2	3	4	4	3	4	3	4	3	3	4
1410	3.125	3.5	3.25	2.75	3	3.75	3	3	2.125	0	1	1	3	3	1	3	3	1	2	1	3	3	3	3	2	4	3	4	3	3	2	4	3	4	4	2	3	3	4	2	3	3	3	2	3	4	4	3	3
1411	4.35833	4.5	5	3.75	4.75	4.25	3.4	5	4	36	3	4	4	4	5	4	4	5	4	4	2	5	5	5	5	5	3	3	3	5	3	4	5	4	4	5	5	4	5	3	5	3	4	5	5	5	5	5	4
1412	3.61667	2.1	3.75	4	3.75	4	2.8	3.4	4.125	32	4	3	4	4	3	3	5	4	5	5	4	3	3	3	4	4	1	4	3	3	3	4	4	4	4	3	4	4	4	3	5	4	4	4	4	4	3	3	1
1413	3.03333	1.9	3	3.5	3.25	3.25	2.6	2.6	1.75	3	1	2	3	1	1	2	2	1	3	3	1	2	3	2	3	3	4	3	2	3	1	3	3	3	4	4	2	3	4	3	5	4	2	3	3	2	4	1	2
1414	4.40833	3.6	4.5	4.75	4.5	3.5	4.8	4.4	4.375	60	5	4	4	4	5	3	5	5	5	5	3	5	4	4	5	4	5	5	5	4	5	4	3	4	3	4	4	5	5	5	5	5	4	5	4	5	4	4	5
1415	3.975	4.8	2.5	3.25	5	4.5	4.4	4.2	3.125	8	2	3	2	3	3	3	3	1	4	4	4	5	3	5	4	4	3	4	5	5	5	4	5	5	4	5	5	5	5	3	3	3	4	2	3	4	1	4	5
1416	4.56667	4.6	5	4.75	4.75	3.5	4.8	4.6	3.625	75	5	4	5	4	3	4	5	4	2	4	3	5	4	5	5	4	4	5	5	5	5	4	4	3	3	5	5	5	4	5	5	4	5	5	5	5	5	5	5
1417	4.58333	4.7	4.25	5	4.5	4.75	5	4	4	4	2	2	2	4	4	5	4	4	4	3	4	4	5	4	4	3	5	5	5	5	5	4	5	5	5	4	4	5	5	5	5	5	5	4	4	5	4	4	4
1418	3.51667	3.7	3.25	3.5	4.25	3.5	2.4	4.2	2.375	9	3	2	3	3	3	3	2	1	3	3	1	4	4	4	4	5	2	2	3	3	2	4	4	3	3	4	5	3	5	4	5	4	1	3	4	3	3	3	4
1419	3.45	2.7	4.5	3.25	3.5	3.25	3.2	3	4.875	75	5	4	5	4	5	5	5	5	5	5	5	3	2	4	3	3	4	3	3	3	3	4	3	4	2	3	4	4	3	3	3	4	3	4	5	5	4	1	2
1420	3.675	2.8	4	3.25	4.5	1.5	4.2	4.6	4.625	48	4	4	4	5	4	4	5	5	5	5	4	5	5	4	5	4	5	3	4	4	5	1	3	1	1	5	4	4	5	3	2	4	4	5	3	4	4	3	2
1421	3.70833	2.8	3.5	4.5	3.5	4.75	2.8	3.2	3.5	18	3	3	3	3	3	3	5	4	4	3	3	3	4	4	4	1	4	3	3	3	1	4	5	5	5	4	1	4	5	4	5	5	4	3	4	3	4	3	3
1422	2.425	3.8	3.25	2.25	2.5	2.75	1.6	2.2	4.375	75	5	4	5	4	5	3	5	4	5	5	4	3	2	2	1	3	1	2	2	1	2	2	3	3	3	1	3	3	3	3	3	2	1	3	4	3	3	3	4
1423	2.50833	1.5	2.25	2.25	3.25	2.5	2.4	2.4	2.375	24	3	3	4	3	3	3	3	2	1	3	1	1	2	3	3	3	1	2	2	3	4	2	2	3	3	3	4	4	2	2	3	3	1	2	2	2	3	3	1
1424	4.19167	4.8	3.25	5	3.75	4.75	4	4.4	4.375	80	5	5	4	4	4	5	4	4	5	4	5	5	4	3	5	5	4	4	4	4	4	5	5	4	5	4	5	3	3	5	5	5	5	3	3	4	3	5	5
1425	4.44167	4.2	4.5	4.75	5	4	4	4.4	4.875	100	5	5	5	5	5	5	5	5	5	5	4	4	4	4	5	5	4	4	4	4	4	4	4	5	3	5	5	5	5	4	5	5	5	5	4	5	4	4	5
1426	4.375	4.5	3.5	4	4.75	5	4.8	4.2	2.625	100	5	5	5	3	4	3	3	1	2	3	2	4	4	4	5	4	4	5	5	5	5	5	5	5	5	5	5	4	5	3	5	4	4	4	3	4	3	5	5
1427	3.59167	4.9	2.5	4	4.75	3.5	2.6	4.2	4.25	18	3	4	2	5	5	4	5	3	2	5	5	4	4	4	4	5	4	3	1	1	4	4	4	3	3	5	5	4	5	3	5	4	4	1	3	3	3	5	5
1428	4.35833	3.3	4.75	4	4.75	3.25	5	4.4	3.125	64	4	5	4	3	3	3	2	4	4	3	3	5	4	4	5	4	5	5	5	5	5	3	4	3	3	5	5	4	5	4	4	4	4	5	4	5	5	3	3
1429	2.28333	1.6	2.5	2.5	2.75	1.75	2	2.2	3.75	4	2	2	2	3	3	4	3	5	4	4	4	3	2	1	2	3	3	1	2	2	2	1	1	2	3	3	2	2	4	3	3	3	1	3	2	2	3	2	2
1430	4.5	2.2	4.5	4.5	4.75	4.25	4.4	4.6	3	9	3	2	3	2	3	3	4	4	4	2	2	5	4	5	4	5	4	4	5	5	4	5	4	4	4	5	5	4	5	4	5	5	4	5	5	4	4	2	2
1431	4.48333	4.7	3.5	4.5	5	4.5	4.6	4.8	3.875	60	5	4	4	4	4	5	4	4	4	3	3	5	5	5	4	5	4	5	5	4	5	5	4	5	4	5	5	5	5	4	5	5	4	3	4	4	3	5	4
1432	2.78333	2.6	1.5	2.25	2.25	3.5	2.8	4.4	2.75	6	3	2	2	3	3	4	1	3	3	3	2	4	4	4	5	5	3	3	3	3	2	3	5	4	2	3	1	3	2	3	3	2	1	1	3	1	1	2	3
1433	4.10833	4.1	4.25	4.75	4.5	4.75	3.2	3.2	2	0	2	1	3	1	3	3	1	3	1	1	3	3	3	3	3	4	2	3	3	4	4	5	4	5	5	5	5	4	4	5	5	4	5	4	4	4	5	4	4
1434	3.29167	2.8	3.5	2.25	2.75	4.25	4	3	4.875	18	3	3	3	5	5	5	5	5	5	5	4	2	3	3	3	4	4	5	4	3	4	5	3	5	4	2	2	3	4	2	3	2	2	3	4	4	3	2	4
1435	3.26667	3.1	2	3.5	3.5	2	4.4	4.2	2.625	27	3	4	3	3	3	3	3	1	3	2	3	4	4	4	4	5	4	5	5	4	4	1	2	2	3	3	4	4	3	3	3	5	3	1	4	2	1	3	2
1436	2.99167	2.6	3.5	1.75	4	1.5	3.2	4	3.875	100	5	5	5	5	3	4	4	4	4	3	4	4	4	4	4	4	3	4	3	3	3	1	3	1	1	4	4	3	5	3	2	1	1	3	3	3	5	3	2
1437	4.69167	3.5	4.75	4.75	5	4.25	4.4	5	4.875	75	5	4	5	5	5	4	5	5	5	5	5	5	5	5	5	5	5	5	4	3	5	4	5	5	3	5	5	5	5	5	5	4	5	5	4	5	5	3	4
1438	4.46667	4.9	4.75	4.25	4	4	4.8	5	4.75	48	4	4	4	5	5	5	5	5	4	5	4	5	5	5	5	5	5	5	4	5	5	4	4	4	4	4	4	4	4	3	5	5	4	4	5	5	5	4	5
1439	3.525	4.5	2.25	4.5	4.5	3.5	3	3.4	3.625	100	5	5	5	3	3	4	4	3	4	4	4	4	3	3	3	4	3	4	3	2	3	4	3	3	4	5	4	4	5	4	5	4	5	2	3	3	1	5	4
1440	3.64167	4.5	4.25	3	3.5	3.5	4.4	3.2	3.125	16	2	3	4	3	4	4	3	4	3	3	1	3	4	3	3	3	5	4	4	5	4	4	4	3	3	3	4	3	4	3	2	4	3	4	4	4	5	4	4
1441	3.66667	3.6	4.25	4	4.5	4.25	2.6	2.4	3.5	6	3	2	2	3	3	3	5	4	4	3	3	2	2	1	3	4	3	3	3	3	1	5	4	5	3	5	4	4	5	4	3	5	4	4	4	5	4	4	3
1442	2.66667	2.3	2.25	3.25	2.25	4.25	2	2	3.125	64	4	5	4	3	4	3	3	3	3	3	3	2	2	3	2	1	3	1	1	1	4	5	4	3	5	1	3	2	3	3	3	3	4	3	3	2	1	2	4
1443	3.49167	4.4	2.25	4.75	4.25	3.5	3	3.2	4.625	75	5	4	5	4	5	4	5	5	5	4	5	4	3	3	3	3	3	3	4	3	2	3	4	3	4	4	4	4	5	4	5	5	5	3	2	1	3	3	5
1444	3.6	3.5	3	4.5	3.75	2.75	3.4	4.2	4.375	36	3	5	3	3	5	4	4	4	5	5	5	5	4	4	4	4	3	3	3	4	4	3	2	3	3	4	4	3	4	4	5	5	4	4	3	2	3	4	3
1445	2.59167	3.3	2	3	3.25	2.5	3	1.8	2.125	16	4	2	4	2	1	2	2	1	3	2	4	1	2	2	1	3	2	3	3	3	4	2	3	3	2	3	4	4	2	3	3	3	3	3	1	1	3	3	4
1446	3.225	2.1	3.75	2.5	2.25	3.25	3.6	4	4.875	4	1	3	2	5	5	4	5	5	5	5	5	4	4	4	4	4	3	4	3	4	4	3	3	3	4	2	3	2	2	2	3	3	2	3	4	5	3	1	1
1447	2.93333	3.8	2.25	3.5	3	2.25	3.6	3	4.25	16	4	3	2	4	4	4	4	5	4	5	4	4	3	2	3	3	4	3	4	3	4	2	1	3	3	3	3	3	3	3	4	4	3	2	1	3	3	3	3
1448	3.73333	1.5	3.75	3.5	4.25	3.5	4	3.4	1.875	0	3	1	3	1	1	2	1	1	3	3	3	4	2	5	3	3	4	5	4	4	3	4	4	3	3	4	4	4	5	3	3	4	4	3	4	4	4	1	2
1449	2.50833	1.9	2.5	2.75	2	2	2.6	3.2	2	6	3	2	2	3	1	2	1	2	3	3	1	2	3	3	4	4	3	2	3	3	2	1	2	3	2	2	1	3	2	3	2	3	3	3	1	3	3	2	3
1450	2.74167	2.3	2.5	2.75	2.5	3.5	2.2	3	4.375	4	2	2	2	4	4	3	5	5	5	5	4	3	3	3	2	4	3	2	3	1	2	3	3	4	4	3	4	1	2	3	3	2	3	2	2	3	3	1	3
1451	3.85833	4	4	3.75	4.5	4.5	4	2.4	2.5	8	2	3	2	2	3	3	3	1	4	3	1	1	2	4	2	3	4	4	4	4	4	5	4	4	5	4	5	5	4	4	4	4	3	3	4	4	5	4	4
1452	2.625	1.4	3.75	1.75	3	2.25	2	3	3.625	6	2	2	3	4	4	3	4	4	2	4	4	3	3	2	3	4	2	1	2	1	4	1	3	2	3	4	3	2	3	2	2	2	1	3	4	4	4	1	4
1453	3.14167	3.5	3	3.75	2.5	3	3.6	3	2.625	24	3	3	4	1	4	3	2	2	2	3	4	3	3	3	2	4	4	3	4	3	4	4	3	3	2	2	2	3	3	3	4	4	4	3	3	4	2	3	3
1454	2.75	2.5	2.5	3.25	2.25	2.5	2.4	3.6	2.5	75	5	4	5	3	3	3	3	2	4	1	1	3	3	4	4	4	2	3	3	3	1	3	3	1	3	1	3	3	2	4	5	2	2	3	2	2	3	2	3
1455	4.23333	2.7	4.5	4.5	4.5	4.5	2.8	4.6	1.5	12	4	2	3	1	3	1	2	1	2	1	1	5	5	4	4	5	4	3	2	1	4	4	5	4	5	5	5	3	5	5	5	4	4	4	4	5	5	3	2
1456	4.25	4.3	4.75	4.25	4.75	4.75	4	3	4.375	32	4	3	4	4	5	5	5	4	5	3	4	3	3	4	2	3	3	5	4	4	4	5	5	4	5	5	4	5	5	4	5	4	4	5	4	5	5	4	5
1457	2.76667	2.7	4	3	2.75	2.25	2.8	1.8	4.25	32	4	5	2	4	3	5	5	4	4	5	4	3	1	1	1	3	4	3	3	2	2	3	1	3	2	4	3	3	1	3	3	3	3	3	5	4	4	3	3
1458	4.43333	3.9	4.75	4.25	4.5	4.5	3.6	5	4.75	48	4	4	4	4	5	4	5	5	5	5	5	5	5	5	5	5	3	3	4	4	4	4	5	4	5	5	4	5	4	4	5	4	4	5	4	5	5	4	3
1459	4.20833	4.2	4.25	4.5	4.25	4.25	4.4	3.6	3.625	100	5	5	5	3	3	4	3	3	5	3	5	3	3	4	5	3	5	4	4	4	5	4	4	5	4	4	4	4	5	4	5	4	5	4	4	4	5	4	3
1460	4.66667	4.8	4.75	4.5	4.75	5	4.6	4.4	5	64	4	5	4	5	5	5	5	5	5	5	5	5	5	4	5	3	4	5	5	5	4	5	5	5	5	5	5	5	4	5	5	4	4	5	5	5	4	4	5
1461	3.05833	4.3	2.75	3.5	4.5	3	2.6	2	4.625	32	4	3	4	5	4	5	5	5	4	5	4	1	2	3	1	3	3	3	2	3	2	3	3	3	3	4	5	5	4	3	4	4	3	3	3	1	4	4	5
1462	4.74167	4.9	4.75	5	4.75	4.75	4.4	4.8	4.875	80	5	5	4	5	5	5	5	5	5	5	4	5	5	5	4	5	4	5	4	5	4	4	5	5	5	5	4	5	5	5	5	5	5	5	5	5	4	5	4
1463	4.58333	3.8	3.75	4.75	5	5	4.6	4.4	3.875	48	4	5	3	4	4	4	4	4	4	3	4	5	4	4	5	4	5	5	4	5	4	5	5	5	5	5	5	5	5	5	5	5	4	3	4	4	4	4	5
1464	4.45833	4.5	4.25	4.5	5	4	4.6	4.4	4.75	64	4	5	4	5	5	4	5	5	5	5	4	5	5	4	4	4	4	4	5	5	5	4	5	3	4	5	5	5	5	4	5	5	4	4	5	4	4	5	4
1465	2.84167	3.6	2.25	3	2.5	3.5	3.6	2.2	2.75	4	2	2	2	3	1	3	3	2	3	3	4	1	2	2	3	3	3	3	4	4	4	4	3	4	3	2	3	2	3	3	3	3	3	3	2	3	1	3	4
1466	3.575	4.3	3.25	3.25	4.25	4.5	2.4	3.8	4.75	50	5	3	5	5	4	5	5	5	5	5	4	4	4	4	4	3	1	3	2	3	3	5	5	3	5	3	5	5	4	3	3	4	3	3	3	3	4	4	4
1467	2.59167	2.7	2	2.75	3	3	3	1.8	2	0	3	1	1	1	4	2	1	3	2	1	2	2	2	1	2	2	2	3	3	4	3	3	2	4	3	4	3	2	3	3	3	3	2	3	2	2	1	3	3
1468	4.38333	4.6	4.5	4.5	4.25	4.25	4	4.8	4.375	48	4	5	3	4	5	2	4	5	5	5	5	5	4	5	5	5	4	4	4	4	4	5	4	4	4	4	4	4	5	4	5	5	4	4	5	5	4	5	4
1469	3.54167	4.3	3.25	4	4.75	3.25	3.4	2.6	3.5	100	5	5	5	3	5	3	2	4	4	4	3	2	4	3	2	2	4	3	3	3	4	3	3	4	3	4	5	5	5	4	5	3	4	3	3	4	3	4	5
1470	2.99167	3.5	3.25	2.75	2.5	2.25	3	4.2	4.125	100	5	5	5	4	4	4	5	5	4	4	3	4	4	5	4	4	3	3	3	3	3	2	1	3	3	2	3	2	3	3	3	4	1	3	3	4	3	3	3
1471	4.73333	4.5	4.5	4.75	4.75	5	4.8	4.6	4.75	100	5	5	5	4	5	5	5	4	5	5	5	5	4	4	5	5	5	5	4	5	5	5	5	5	5	4	5	5	5	5	5	5	4	5	3	5	5	5	5
1472	3.69167	3.9	3.25	3.5	3.5	3.5	4	4.4	4.5	12	3	2	4	5	4	4	5	5	5	4	4	4	5	4	4	5	3	4	4	5	4	3	3	4	4	4	3	3	4	3	5	3	3	3	3	3	4	4	4
1473	4.15	2.8	3.5	4	4.75	4.25	4.6	3.8	5	100	5	5	5	5	5	5	5	5	5	5	5	4	3	3	4	5	5	5	4	4	5	4	5	4	4	5	4	5	5	3	5	4	4	3	3	4	4	3	3
1474	4.61667	3.6	4.25	4.5	4.75	5	4.8	4.4	4.625	45	3	4	5	5	4	5	5	4	5	4	5	5	4	4	5	4	5	5	4	5	5	5	5	5	5	5	5	4	5	5	5	4	4	4	4	4	5	3	4
1475	3.43333	2.6	3.5	3.25	3	4.25	3.6	3	3.75	30	3	3	5	4	4	4	4	4	2	4	4	3	4	3	3	2	4	3	3	4	4	4	4	4	5	3	2	3	4	3	3	4	3	3	3	4	4	3	3
1476	3.16667	3.7	3	4	2.25	2.75	4.2	2.8	4	36	3	4	4	3	4	3	4	4	5	4	5	3	3	3	2	3	4	4	5	4	4	4	2	3	2	3	1	2	3	3	5	5	3	3	3	3	3	4	3
1477	3.74167	4.5	4	4.75	4.75	3.75	2.4	2.8	4.25	32	4	3	4	4	4	4	5	3	5	4	5	3	4	1	3	3	2	1	3	3	3	4	4	3	4	4	5	5	5	5	5	5	4	3	4	4	5	4	5
1478	3.59167	3.4	3.5	3.5	4.5	4.25	3.2	2.6	4	75	5	4	5	5	3	3	4	3	5	4	5	2	2	3	3	3	4	3	3	4	2	5	4	4	4	4	4	5	5	4	3	4	3	3	4	4	3	3	3
1479	2.8	3.1	1.75	4.25	3.5	2.5	2.2	2.6	3.375	18	2	4	3	3	3	3	3	4	3	4	4	2	2	3	3	3	3	1	1	2	4	1	3	3	3	3	4	3	4	4	5	4	4	2	2	2	1	3	2
1480	4.45833	4.3	4.75	4	4.5	4.5	4.2	4.8	3.375	64	4	5	4	4	3	3	1	4	5	3	4	5	5	4	5	5	4	5	4	4	4	4	5	4	5	5	4	4	5	3	5	4	4	5	4	5	5	4	4
1481	2.29167	4.5	1.75	2.5	2.25	2.25	2.8	2.2	3.75	24	3	3	4	3	4	3	4	4	5	4	3	2	2	2	2	3	2	3	2	3	4	2	1	3	3	2	3	2	2	3	2	3	2	2	2	2	1	5	4
1482	3.975	3.7	4.25	5	3.5	3.5	4.4	3.2	3.625	18	2	4	3	4	4	5	4	2	4	3	3	4	3	3	3	3	4	3	5	5	5	4	4	3	3	5	4	3	2	5	5	5	5	5	4	4	4	4	3
1483	2.925	3.7	2.75	2.75	3.5	3.75	3.4	1.4	3.25	24	2	4	4	3	3	5	4	1	4	4	2	1	1	1	3	1	4	3	4	4	2	3	5	3	4	4	3	3	4	2	3	3	3	3	2	3	3	5	4
1484	3.68333	3.6	3.25	3.5	4.25	2.5	4.4	4.2	4.25	100	5	5	5	4	4	4	4	5	5	4	4	4	5	4	4	4	5	5	4	4	4	1	3	3	3	4	4	4	5	3	5	3	3	3	3	4	3	4	4
1485	3.775	2.6	4	3	4.75	3.5	3.8	3.6	4.25	6	3	2	2	4	4	4	5	4	5	4	4	4	3	3	4	4	4	5	4	3	3	4	2	5	3	5	5	4	5	3	2	3	4	5	3	4	4	4	4
1486	3.60833	4.5	3.25	4	4.5	2.5	4.2	3.2	3.375	64	4	5	4	3	3	3	4	3	4	4	3	2	3	3	4	4	5	4	4	4	4	5	1	1	3	4	5	5	4	3	5	4	4	3	3	4	3	5	4
1487	4.56667	4.9	4.5	4.5	5	4	4.8	4.6	4.375	75	5	4	5	4	5	4	4	4	5	4	5	5	5	4	4	5	4	5	5	5	5	4	4	4	4	5	5	5	5	4	5	4	5	5	4	4	5	5	4
1488	3.65	3.3	2.25	4.5	4.5	3.25	3.6	3.8	4.25	64	4	5	4	4	5	4	5	4	3	4	5	4	4	3	4	4	3	4	3	4	4	4	4	2	3	4	4	5	5	4	5	5	4	2	2	2	3	2	3
1489	3.25	3.9	3.75	4	4.75	2	1.6	3.4	2.125	100	5	5	5	3	1	3	1	2	2	1	4	4	3	4	3	3	1	2	2	1	2	1	1	3	3	4	5	5	5	4	4	4	4	4	4	4	3	4	4
1490	4.31667	1.5	5	3.75	5	3.75	4	4.4	4.25	60	4	4	5	4	4	4	5	3	5	5	4	4	5	5	4	4	4	4	4	4	4	4	4	4	3	5	5	5	5	4	3	4	4	5	5	5	5	1	1
1491	4.24167	4.6	3.25	5	4.5	3.5	4.8	4.4	4.25	60	5	4	4	4	5	4	5	5	4	4	3	5	4	4	5	4	5	5	5	4	5	3	4	3	4	5	3	5	5	5	5	5	5	3	4	2	4	4	5
1492	3.85	2.3	4.25	3.5	3.75	4	4.2	3.4	3.25	24	3	3	4	3	3	4	3	3	3	4	3	4	4	4	3	2	4	5	4	4	4	4	4	3	5	3	4	4	4	3	3	4	4	5	4	4	4	3	1
1493	4.36667	4	3.75	4.5	4.75	5	4.2	4	4	6	3	3	1	4	4	5	3	3	5	4	4	4	4	3	5	4	4	4	4	4	5	5	5	5	5	4	5	5	5	4	5	5	4	4	3	4	4	4	5
1494	3.23333	1.9	4	4.5	2.75	2.75	2	3.4	2.5	0	3	1	1	1	3	1	2	3	4	3	3	3	3	3	4	4	1	3	3	1	2	4	1	3	3	3	3	3	2	5	5	4	4	4	4	4	4	2	1
1495	4.2	3.6	3	4.25	5	4.75	4.4	3.8	4.875	100	5	5	5	5	5	5	5	5	5	5	4	3	3	5	4	4	4	4	5	4	5	5	5	4	5	5	5	5	5	5	4	4	4	4	2	3	3	4	4
1496	3.80833	4.7	2.5	4.5	5	3.25	3.2	4.4	5	2	1	2	2	5	5	5	5	5	5	5	5	5	4	5	4	4	3	4	3	4	2	3	3	4	3	5	5	5	5	5	5	5	3	3	3	1	3	5	4
1497	3.93333	4.2	2.5	3	4	4.5	4.8	4.8	2.625	60	3	5	5	3	3	4	2	2	1	3	3	5	5	5	5	4	5	4	5	5	5	5	4	4	5	3	5	3	5	3	4	4	1	2	3	3	2	5	5
1498	3.95833	4.2	3.75	4.75	5	3.25	2.4	4.6	4.625	18	3	3	3	5	4	5	5	5	4	5	4	4	5	5	5	4	2	3	3	3	1	3	3	4	3	5	5	5	5	5	5	4	5	3	4	4	4	4	4
1499	4.34167	3.9	4.25	4.5	4.75	4.75	4.4	3.4	2.875	80	5	5	4	3	3	3	4	1	3	3	3	4	3	3	3	4	4	4	5	4	5	5	5	4	5	5	5	4	5	4	5	5	4	4	4	5	4	5	4
1500	2.98333	3.9	3.75	3.75	4.75	1.25	3	1.4	4.75	80	5	5	4	5	4	5	5	5	5	4	5	1	3	1	1	1	3	3	3	3	3	2	1	1	1	5	5	5	4	4	4	4	3	4	4	3	4	4	4
1501	4.04167	4.2	4	4.25	3.5	4.5	3.8	4.2	4.875	60	4	4	5	4	5	5	5	5	5	5	5	4	4	4	4	5	3	3	4	4	5	5	4	4	5	3	5	3	3	4	4	5	4	4	4	4	4	3	4
1502	3.25	2.6	2.75	4.75	3	3	3.4	2.6	2.625	12	4	4	1	2	3	3	2	3	3	3	2	3	2	2	3	3	3	3	3	4	4	3	3	3	3	4	3	3	2	5	5	4	5	3	3	4	1	3	2
1503	2.96667	3.3	3.25	3.5	3.5	2.75	2.2	2.6	4.625	100	5	5	5	4	5	5	5	4	5	5	4	3	2	2	2	4	1	3	3	3	1	3	2	3	3	4	3	4	3	4	4	2	4	3	3	4	3	3	4
1504	3.24167	2	3.75	2.25	2.75	3.5	4.2	3	2.5	1	1	2	1	3	1	3	2	1	3	4	3	3	2	3	3	4	4	5	4	4	4	4	3	4	3	2	3	3	3	2	1	3	3	3	4	4	4	1	2
1505	3.94167	4.4	4.5	4.75	3	4	3.4	4	4.625	80	4	5	5	5	4	5	4	5	5	4	5	4	4	4	5	3	3	3	4	3	4	4	4	4	4	3	4	3	2	4	5	5	5	5	5	4	4	4	4
1506	2.25833	2.2	3	1.5	2.75	2.5	2.2	1.6	3.25	6	1	3	3	4	3	3	3	4	3	3	3	1	2	2	1	2	3	3	1	3	1	1	3	3	3	3	4	3	1	2	1	2	1	3	2	4	3	1	2
1507	3.225	3.2	3.25	4	3	2.5	2.2	4.4	2.625	18	3	3	3	3	3	2	2	3	4	2	2	4	4	5	5	4	3	1	3	1	3	4	1	1	4	3	1	4	4	4	4	4	4	3	4	2	4	4	3
1508	3.575	3.3	3.75	3.25	3.25	4	3.6	3.6	4.375	75	5	4	5	4	5	4	4	5	5	4	4	3	3	4	4	4	4	3	4	4	3	4	4	4	4	3	3	3	4	3	3	4	3	3	4	4	4	3	4
1509	2.61667	3.4	2.25	3	2.25	3	2.2	3	3.875	27	3	4	3	3	4	3	4	4	5	4	4	3	1	4	3	4	3	3	1	2	2	3	3	3	3	3	2	2	2	3	3	3	3	2	3	3	1	4	3
1510	3.48333	2.5	3.5	4.25	4.25	3.5	2.2	3.2	2.625	0	4	1	2	3	3	3	2	3	3	3	1	4	4	3	2	3	1	3	3	1	3	4	3	4	3	5	4	3	5	5	5	4	3	4	4	4	2	3	3
1511	3.90833	4.5	3.75	4	4.25	4.25	3.6	3.6	4.75	80	5	5	4	4	4	5	5	5	5	5	5	4	3	5	3	3	3	3	3	4	5	4	4	5	4	3	5	4	5	4	5	4	3	3	4	4	4	4	5
1512	4.25833	4.6	4.25	4.25	5	4.25	4.4	3.4	4.75	32	4	3	4	5	5	5	4	5	5	5	4	4	4	2	2	5	4	4	4	5	5	5	5	3	4	5	5	5	5	3	5	4	5	4	4	4	5	4	4
1513	4.3	2.9	4.5	2.75	5	4.75	3.8	5	3.125	18	3	3	3	3	4	4	4	1	3	4	2	5	5	5	5	5	4	4	4	3	4	5	4	5	5	5	5	5	5	3	3	4	1	4	4	5	5	2	3
1514	4.58333	4.8	4.5	4	5	5	4.2	4.8	4.25	64	4	5	4	3	4	4	5	5	5	4	4	5	5	4	5	5	3	5	4	4	5	5	5	5	5	5	5	5	5	5	5	3	3	3	5	5	5	5	4
1515	3.59167	4	3.75	3.25	3	4.75	3.8	3	3.625	0	3	1	4	3	3	3	5	3	4	4	4	3	4	3	3	2	4	4	4	3	4	5	5	4	5	3	2	4	3	3	4	3	3	4	3	4	4	3	4
1516	1.975	2.8	2	2	2.5	1.75	2.2	1.4	2.625	0	1	1	2	3	3	2	3	1	3	3	3	1	1	1	2	2	3	3	2	2	1	3	1	2	1	3	3	3	1	3	2	2	1	1	3	2	2	3	3
1517	2.25	2.5	1.75	2.75	2	3	1.6	2.4	3	12	2	4	2	3	3	3	1	3	3	4	4	2	3	1	3	3	2	1	1	3	1	4	2	3	3	2	2	1	3	3	3	2	3	1	2	3	1	1	2
1518	2.88333	3.2	3.75	2.5	3.75	3.5	1.6	2.2	2.875	6	2	2	3	3	3	3	4	2	4	3	1	3	2	2	3	1	3	2	1	1	1	4	5	1	4	4	4	2	5	1	3	2	4	3	4	4	4	3	4
1519	2.56667	2.1	2.5	2.75	3	2.75	2.4	2	4.75	100	5	5	5	5	5	5	4	5	5	5	4	1	2	1	3	3	3	3	2	1	3	2	3	3	3	3	4	2	3	3	3	2	3	3	3	2	2	2	2
1520	3.59167	2.8	3.75	3.5	4.25	3.25	3.4	3.4	4.125	12	2	3	3	4	3	3	5	5	5	4	4	4	4	4	2	3	4	4	3	3	3	3	4	3	3	5	4	4	4	3	5	2	4	4	4	3	4	3	1
1521	2.34167	3.1	2.75	2.75	2.5	2.25	2.2	1.6	2.75	80	4	5	5	2	3	3	3	2	3	3	3	2	2	1	2	1	2	3	3	1	2	2	1	3	3	2	4	2	2	2	3	3	3	3	3	2	3	2	3
1522	3.44167	4.3	3.5	2.75	3.75	4.25	3.2	3.2	4.625	60	4	4	5	4	5	4	5	4	5	5	5	3	3	2	4	4	3	3	3	3	4	4	4	4	5	4	4	3	4	2	3	2	4	3	4	3	4	5	4
1523	4.26667	4	4.5	4.5	4.5	4.5	4.2	3.4	4.375	80	4	5	5	4	4	4	5	4	5	5	4	3	3	5	3	3	4	5	4	3	5	4	5	5	4	4	5	4	5	4	5	4	5	4	5	5	4	4	5
1524	4.475	3.6	4.5	4.75	4.75	4.25	4.2	4.4	4.25	100	5	5	5	4	5	4	4	4	5	4	4	5	4	5	5	3	4	5	4	3	5	5	3	5	4	5	5	5	4	4	5	5	5	5	5	4	4	4	3
1525	2.59167	2	2.75	2.75	2.5	2.75	2.8	2	3.875	32	4	3	4	4	4	5	3	4	4	4	3	3	1	1	3	2	3	3	3	3	2	3	2	3	3	3	3	2	2	4	3	1	3	1	3	4	3	1	1
1526	3.64167	3.5	4	2.25	4.5	4.5	3.6	3	4.75	18	3	4	2	5	5	5	5	4	5	5	4	3	2	3	3	4	3	4	3	4	4	4	5	5	4	5	4	4	5	3	3	2	1	4	4	4	4	4	4
1527	3.35833	2.9	4	4	2.5	3.25	3.4	3	3.375	6	3	3	1	3	3	3	4	3	4	3	4	2	4	4	3	2	2	4	3	4	4	2	3	3	5	2	2	3	3	3	5	5	3	4	4	4	4	3	1
1528	4.61667	4	4.5	4.75	5	4.25	4.4	4.8	4.875	80	4	5	5	5	5	5	5	5	5	4	5	5	5	5	4	5	5	5	4	4	4	4	4	5	4	5	5	5	5	5	5	4	5	5	4	4	5	3	5
1529	4.36667	4.1	4.25	4.5	5	4.25	3.8	4.4	3.875	64	4	5	4	4	4	4	4	4	4	4	3	5	4	5	4	4	4	3	4	4	4	5	3	4	5	5	5	5	5	4	5	5	4	4	5	4	4	4	4
1530	3.23333	3.5	3.5	3.75	3.75	2	4	2.4	3	4	2	2	2	3	3	2	3	3	3	3	4	2	2	3	1	4	5	3	4	4	4	1	1	3	3	2	5	3	5	4	4	4	3	3	3	4	4	4	4
1531	2.55	1.7	3	2.5	3.75	2.25	1.6	2.2	4.25	2	1	2	2	4	4	5	5	4	3	4	5	2	1	2	3	3	1	2	1	1	3	2	2	3	2	4	4	2	5	2	2	4	2	3	2	3	4	3	1
1532	3.01667	4.4	2.25	4.25	4.25	1.75	3.4	2.2	4.375	24	2	4	4	4	5	5	5	3	5	4	4	3	2	1	2	3	4	4	3	3	3	1	2	1	3	4	5	4	4	5	5	4	3	1	2	3	3	4	5
1533	4.2	4	4.25	4.25	4.75	4.75	4.2	3	4.625	80	4	5	5	4	4	5	5	5	5	5	4	4	2	4	2	3	4	4	4	4	5	4	5	5	5	5	5	4	5	4	5	4	4	4	4	5	4	4	4
1534	3.5	4.6	3.25	3.75	5	2	4.4	2.6	4.875	60	5	4	4	4	5	5	5	5	5	5	5	3	4	2	1	3	4	4	5	5	4	1	3	1	3	5	5	5	5	3	5	4	3	3	3	4	3	5	5
1535	2.65	2.5	1.75	2.75	2.25	3.75	2.6	2.8	4	12	2	3	3	5	4	3	4	3	5	5	3	3	3	2	3	3	3	3	2	3	2	4	3	4	4	2	4	1	2	3	3	2	3	2	1	3	1	3	2
1536	3.38333	4.8	2	3.5	4.5	3.5	2.4	4.4	4.5	100	5	5	5	5	4	4	4	5	5	4	5	5	4	4	5	4	3	1	3	3	2	3	3	4	4	4	4	5	5	4	5	3	2	1	2	3	2	4	5
1537	3.48333	3.3	4	3.5	3.25	3.75	3.2	3.2	3.5	4	2	2	2	4	3	4	4	2	3	4	4	4	2	3	3	4	4	4	2	3	3	4	3	4	4	4	4	3	2	4	4	4	2	4	4	4	4	3	3
1538	4.4	4.2	4.25	4.25	4	4.5	4.6	4.8	4.25	80	5	5	4	4	4	4	4	5	5	4	4	5	5	4	5	5	4	5	4	5	5	4	4	5	5	4	3	4	5	4	5	4	4	4	4	4	5	4	5
1539	3.46667	3	1.75	5	3.5	2.75	3	4.8	3.25	32	4	3	4	3	3	3	4	5	3	3	2	5	5	5	4	5	3	4	4	1	3	3	2	3	3	4	3	4	3	5	5	5	5	1	2	3	1	2	4
1540	4.675	4.4	5	4.5	4.75	5	4.4	4.4	5	36	4	4	3	5	5	5	5	5	5	5	5	4	4	4	5	5	5	4	4	4	5	5	5	5	5	5	5	4	5	5	5	5	3	5	5	5	5	4	4
1541	2.61667	3.4	2	2.25	3	3.25	3.2	2	3	64	4	5	4	3	5	4	3	3	4	1	1	2	2	2	3	1	4	3	3	4	2	4	3	3	3	3	4	3	2	3	1	4	1	3	2	2	1	4	3
1542	3.74167	2.3	3.5	2.25	4.75	3.75	4	4.2	4.125	2	1	2	2	4	4	4	4	4	5	5	3	4	5	4	4	4	4	4	4	4	4	4	4	3	4	5	5	4	5	3	3	2	1	4	4	3	3	2	2
1543	2.51667	2.9	2.75	2.25	2.5	3	2.2	2.4	3.25	18	3	3	3	3	3	3	4	3	3	3	4	3	3	2	2	2	2	4	2	1	2	3	3	3	3	2	3	2	3	3	2	3	1	4	1	3	3	2	4
1544	4.61667	4.6	4.5	4.5	5	4.5	5	4.2	4	16	4	2	4	4	3	4	5	5	3	5	3	4	4	5	4	4	5	5	5	5	5	4	5	4	5	5	5	5	5	5	5	4	4	4	5	5	4	5	4
1545	4.375	4	4.5	4.5	4.75	4.5	4.4	3.6	4.5	40	4	3	5	5	5	4	4	5	5	5	3	4	3	4	4	3	4	4	4	5	5	5	5	4	4	5	5	5	4	4	5	5	4	4	5	5	4	3	3
1546	4.00833	4.3	3	3.25	5	4	4	4.8	4.75	36	3	4	4	5	5	4	5	5	5	5	4	5	5	5	5	4	4	4	3	4	5	5	4	3	4	5	5	5	5	4	5	3	1	3	2	4	3	4	5
1547	3.01667	4.4	3.25	2.5	4.5	3.25	2.8	1.8	3.5	12	2	3	3	4	2	4	3	4	4	4	3	1	1	3	2	2	3	3	4	3	1	4	4	2	3	5	4	4	5	2	3	2	3	3	3	4	3	4	4
1548	3.68333	2.5	2.75	4.5	3.75	4.5	3.4	3.2	4.375	16	2	3	4	5	3	5	4	4	5	4	5	4	3	3	3	3	3	3	3	3	5	5	4	5	4	4	4	3	4	5	5	4	4	2	2	3	4	3	3
1549	2.45	3.7	1.5	2.5	3.25	2.25	2.8	2.4	1.5	12	3	3	2	3	1	1	1	1	1	1	3	3	2	1	3	3	3	3	2	3	3	1	3	2	3	3	3	3	4	2	5	2	1	1	2	1	2	4	4
1550	4.625	4.6	5	4.75	5	4	4.6	4.4	3.875	0	3	1	3	4	3	5	5	5	3	4	2	4	4	5	5	4	4	5	5	4	5	4	4	3	5	5	5	5	5	5	5	4	5	5	5	5	5	4	4
1551	3.54167	2.8	3.75	4.75	2.75	3	3.2	3.8	4	40	4	3	5	4	4	5	4	4	4	3	4	4	4	3	3	5	3	3	3	3	4	3	3	3	3	2	3	5	1	4	5	5	5	3	4	4	4	3	3
1552	3.75	4.5	4	2.5	4.5	3.5	5	3	3.625	36	3	4	4	3	4	4	4	1	5	4	4	3	2	4	2	4	5	5	5	5	5	4	4	3	3	4	5	4	5	3	3	2	2	4	4	4	4	4	4
1553	3.06667	2.1	4	3.25	3.25	3.5	3	1.4	3.125	60	5	5	3	3	3	3	2	2	4	4	4	1	1	2	2	1	2	3	3	3	4	4	4	3	3	3	4	3	3	3	3	4	3	4	4	4	4	1	1
1554	4.475	3.8	4.5	4.25	5	4.5	4.8	3.8	4.875	0	3	1	2	5	4	5	5	5	5	5	5	4	4	3	4	4	4	5	5	5	5	3	5	5	5	5	5	5	5	4	5	4	4	5	4	4	5	4	4
1555	4.33333	4.5	2.75	4.75	4.75	4.75	4.6	4.4	4.125	9	3	2	3	4	5	4	3	5	4	4	4	4	4	5	5	4	5	5	5	4	4	5	5	4	5	5	5	5	4	5	5	5	4	3	3	2	3	4	4
1556	2.71667	3.3	3	1.75	2.5	3.25	2.8	3	2.75	4	2	2	2	2	4	3	1	3	4	3	2	2	4	4	3	2	3	2	3	3	3	3	3	3	4	3	3	2	2	3	2	1	1	3	3	3	3	3	3
1557	3.11667	3.7	4	3.5	3	3	3.6	1.6	3.375	12	3	2	4	3	3	4	3	3	4	3	4	2	2	1	1	2	4	3	3	4	4	2	3	4	3	3	3	2	4	4	3	3	4	5	3	3	5	4	3
1558	4.30833	4.4	4.75	3.75	4	4.75	4	4.6	4.625	36	4	4	3	4	5	4	5	5	5	4	5	4	5	5	5	4	3	4	5	4	4	5	5	4	5	4	4	4	4	4	5	2	4	5	4	5	5	4	4
1559	3.20833	2.1	4	2.75	3.75	3.75	3	2	4.125	36	4	4	3	3	4	4	5	4	4	4	5	1	1	3	2	3	3	3	2	3	4	4	4	3	4	4	3	4	4	3	3	3	2	4	4	4	4	3	3
1560	4.6	4.4	5	4.75	5	4.25	4.8	3.8	4.75	48	4	5	3	5	4	5	5	4	5	5	5	4	4	4	3	4	4	5	5	5	5	4	5	4	4	5	5	5	5	5	5	5	4	5	5	5	5	4	4
1561	2.8	4.8	3.25	2.75	3	3	2	2.8	3.625	3	1	2	3	4	4	4	3	1	5	4	4	3	3	3	4	1	3	3	1	1	2	3	3	3	3	3	3	3	3	3	3	2	3	3	4	3	3	4	5
1562	2.16667	1.7	1.75	1.75	3	2.5	1.8	2.2	2.25	16	2	3	4	1	4	3	1	1	3	3	2	2	3	2	1	3	2	2	2	2	1	3	1	2	4	3	3	1	5	2	2	2	1	1	2	3	1	1	1
1563	4.20833	2.4	3.75	3.5	4.5	4.5	4	5	3.375	32	4	3	4	3	4	3	3	2	4	3	5	5	5	5	5	5	4	4	3	5	4	5	5	4	4	4	5	5	4	3	4	4	3	3	4	3	5	1	1
1564	3.775	3.7	2.75	4.25	4	4.25	3.4	4	2	24	4	3	3	1	3	3	2	3	1	2	1	3	4	5	4	4	4	4	4	3	2	5	3	5	4	3	5	4	4	3	5	5	4	2	3	3	3	2	4
1565	4.25	2.9	4.25	3	5	4.25	5	4	2.25	12	4	2	3	1	1	3	3	3	1	4	2	4	4	3	4	5	5	5	5	5	5	4	5	4	4	5	5	5	5	3	3	3	3	5	4	4	4	3	2
1566	2.78333	2.7	3.25	2.25	4.25	2.75	2.6	1.6	4.125	16	4	3	2	4	4	4	4	4	5	4	4	1	2	1	2	2	2	3	2	3	3	3	3	3	2	4	4	4	5	3	3	1	2	4	3	3	3	2	1
1567	3.56667	2.7	3.25	3	3.75	3	4.2	4.2	2.75	24	3	3	4	3	4	3	3	3	3	1	2	5	3	4	4	5	4	4	4	4	5	4	3	3	2	3	4	4	4	3	4	2	3	3	4	3	3	1	3
1568	2.93333	3.3	2.75	3	3.75	3.5	2.4	2.2	2.625	0	2	1	4	1	3	3	3	1	4	3	3	3	3	2	2	1	3	1	3	1	4	4	3	4	3	4	3	3	5	3	4	3	2	1	3	4	3	1	3
1569	4.60833	4.1	4.5	4.5	4.5	4.75	4.6	4.8	4.875	60	5	4	4	5	5	5	5	4	5	5	5	5	4	5	5	5	3	5	5	5	5	5	5	4	5	4	5	4	5	4	5	5	4	4	5	5	4	3	5
1570	4.63333	4.8	4	5	4.75	4.25	4.8	5	3.625	100	5	5	5	3	4	3	4	4	3	4	4	5	5	5	5	5	5	5	5	4	5	5	5	3	4	5	5	5	4	5	5	5	5	4	4	4	4	4	5
1571	3.55833	3.3	3	3.5	3.75	3.5	3.2	4.4	2.875	80	5	5	4	1	3	3	4	3	4	3	2	4	4	4	5	5	3	3	3	3	4	3	4	4	3	4	4	3	4	3	3	5	3	3	2	3	4	3	3
1572	3.95	2.6	3.5	3.5	5	3.5	3.6	4.6	4.75	36	4	4	3	4	5	4	5	5	5	5	5	5	4	5	4	5	3	4	4	3	4	3	4	4	3	5	5	5	5	4	3	4	3	3	5	3	3	4	3
1573	3.75	2.8	3.75	4.25	2.75	3.75	4.2	3.8	2.625	36	4	4	3	3	3	3	3	2	1	3	3	4	4	4	4	3	3	4	5	4	5	3	5	4	3	3	2	2	4	4	5	4	4	4	4	4	3	4	3
1574	2.025	2.1	2.5	2	1.75	2.5	1.8	1.6	2.625	6	1	3	3	3	3	3	2	4	1	3	2	2	1	2	1	2	1	1	2	3	2	3	3	3	1	2	2	2	1	2	2	2	2	3	3	3	1	1	2
1575	3.98333	3.7	4.25	4.5	3.75	3	4	4.4	4.75	45	3	4	5	5	4	4	5	5	5	5	5	5	4	4	4	5	4	4	4	4	4	4	2	3	3	4	3	4	4	5	5	4	4	4	4	5	4	4	4
1576	2.29167	2.2	1.75	2	3.25	1.75	3.6	1.4	3.625	8	2	3	2	4	3	4	4	3	4	4	3	2	1	1	2	1	4	3	4	3	4	2	1	3	1	4	2	2	5	3	2	2	1	1	2	3	1	2	2
1577	3.475	4.1	2.75	3.75	4.75	3	2.2	4.4	1.5	12	3	3	2	1	1	3	1	1	2	2	1	4	4	5	5	4	2	2	2	3	2	3	3	3	3	5	5	5	4	3	5	4	3	3	2	3	3	3	4
1578	3.06667	4.5	4.75	3	3.75	2.5	2.4	2	2.375	4	2	2	2	1	1	3	3	2	3	3	3	3	3	1	1	2	2	3	4	1	2	1	3	3	3	3	3	4	5	3	3	3	3	4	5	5	5	4	4
1579	4.01667	3.2	4.25	4.5	4.25	4.5	4.6	2	4.5	9	3	2	3	4	5	4	4	4	5	5	5	2	2	1	2	3	4	5	5	5	4	5	5	4	4	4	4	4	5	4	5	5	4	5	4	4	4	3	3
1580	4.40833	4	4	4.25	5	4	4.6	4.6	5	16	4	2	4	5	5	5	5	5	5	5	5	5	5	5	4	4	5	5	4	5	4	5	4	4	3	5	5	5	5	4	4	5	4	3	5	5	3	4	5
1581	4.20833	3.7	4	4.75	4.75	3.75	4	4	4.25	100	5	5	5	5	3	3	5	4	5	5	4	3	4	5	3	5	4	3	4	5	4	4	4	3	4	5	5	4	5	4	5	5	5	4	4	4	4	4	4
1582	3.45833	1.5	3.5	3.5	4.75	4	3	2	3	60	5	4	4	3	3	3	4	3	4	3	1	2	2	2	2	2	3	1	3	4	4	3	4	5	4	4	5	5	5	4	4	3	3	3	3	5	3	3	1
1583	3.24167	4.5	4	4.25	3	3	2	3.2	2.75	27	3	4	3	3	3	3	2	3	3	4	1	2	3	4	3	4	1	3	2	3	1	2	3	4	3	3	3	4	2	5	5	3	4	3	4	5	4	5	4
1584	4.28333	4.3	3.75	4.25	5	3.5	4.8	4.4	4	80	5	5	4	4	4	3	4	4	5	5	3	5	5	5	3	4	5	5	5	4	5	4	3	4	3	5	5	5	5	5	4	4	4	3	4	5	3	4	4
1585	3.24167	3	2.75	4.5	2.5	2.5	4.6	2.6	4.375	64	4	5	4	4	4	5	5	3	4	5	5	3	2	2	3	3	5	4	5	5	4	2	2	3	3	4	3	1	2	5	5	5	3	1	3	4	3	4	4
1586	4.525	4.8	4.5	5	4.75	4.5	3.8	4.6	4.75	60	4	4	5	5	5	5	5	5	5	4	4	5	5	4	4	5	3	4	4	4	4	5	5	4	4	5	5	4	5	5	5	5	5	5	4	4	5	5	5
1587	3.9	3.1	3.5	2.75	4.75	4	4.8	3.6	3.875	45	3	4	5	3	4	4	4	3	5	4	4	4	4	3	3	4	5	5	5	5	4	5	3	5	3	4	5	5	5	4	3	3	1	3	4	4	3	3	3
1588	3.85	3.8	2.5	3.25	4.25	4.5	4.4	4.2	3.5	9	3	2	3	3	3	3	5	3	5	3	3	4	5	4	4	4	4	5	5	4	4	5	4	5	4	4	5	4	4	3	3	4	3	1	1	4	4	4	1
1589	3.61667	3.2	4.25	4.5	2	3.75	3.8	3.4	4.25	36	3	4	4	4	4	3	5	5	4	4	5	3	3	4	4	3	4	3	4	4	4	4	4	4	3	3	2	2	1	5	5	4	4	4	5	4	4	3	3
1590	2.8	3.1	2.75	4	3.5	2.75	2.2	1.6	4.875	0	2	1	3	4	5	5	5	5	5	5	5	1	1	2	1	3	3	2	1	1	4	2	2	3	4	4	3	3	4	4	4	4	4	4	3	3	1	3	3
1591	4.29167	4.3	4.25	3.75	5	3.75	5	4	3.75	60	5	4	4	4	4	3	5	4	4	4	2	4	4	4	4	4	5	5	5	5	5	4	3	4	4	5	5	5	5	4	4	3	4	3	5	4	5	4	4
1592	4.54167	4.9	4.25	4.75	5	4.25	4.2	4.8	4.625	32	4	3	4	5	5	5	5	4	5	4	4	5	5	4	5	5	4	4	4	4	5	5	5	3	4	5	5	5	5	5	5	5	4	5	4	4	4	5	5
1593	2.79167	3.5	3.25	3.25	3	3.25	1.8	2.2	1.875	18	3	4	2	3	1	2	3	1	1	2	2	2	2	3	1	3	1	3	2	1	2	4	4	1	4	2	3	4	3	3	4	3	3	3	3	3	4	3	2
1594	4.40833	3.7	4.25	4.5	5	4.5	4.2	4	3.5	100	5	5	5	3	4	4	2	4	4	3	4	4	5	2	4	5	3	5	4	4	5	5	5	4	4	5	5	5	5	4	5	5	4	4	4	4	5	3	4
1595	3.725	4.6	3.5	3	3.75	4.5	3.2	4.4	2.875	0	2	1	3	3	3	3	3	3	3	2	3	5	4	5	4	4	3	3	3	4	3	5	4	4	5	4	2	4	5	3	2	4	3	4	4	3	3	5	5
1596	3.775	2.2	3.5	4	3.5	3.25	4.4	4	1.625	16	4	3	2	1	3	1	3	1	2	1	1	4	4	4	3	5	3	4	5	5	5	3	4	3	3	4	5	2	3	4	4	4	4	4	3	4	3	3	2
1597	3.25	2.4	3.25	2.75	4.5	4	1.4	3.6	1.625	9	3	2	3	1	3	1	2	1	1	3	1	3	4	4	3	4	1	2	2	1	1	4	3	4	5	4	5	4	5	3	4	3	1	3	4	3	3	2	2
1598	4.56667	4.5	3.75	4.75	4.75	4.75	4.6	4.8	4.375	45	5	4	3	5	5	4	4	4	4	4	5	5	5	5	4	5	4	5	5	5	4	5	5	4	5	4	5	5	5	5	5	5	4	3	4	4	4	4	5
1599	3.55	2.9	3	2.75	4	4.75	3.2	3.6	2.625	32	4	3	4	3	2	3	3	3	3	3	1	4	3	5	3	3	4	3	2	3	4	5	4	5	5	4	4	3	5	3	3	4	1	3	3	2	4	4	3
1600	3.01667	2.7	3	2.75	3	3.75	3	2.6	3.375	2	1	3	1	3	3	5	3	3	4	3	3	2	3	3	3	2	4	4	3	2	2	4	4	4	3	2	3	4	3	3	3	4	1	3	3	3	3	1	3
1601	2.08333	1.8	2.25	2.5	1.25	2.5	2	2	2.125	1	1	2	1	1	1	3	4	3	1	3	1	1	2	2	2	3	1	2	1	3	3	1	3	3	3	2	1	1	1	2	3	4	1	3	1	4	1	1	1
1602	4.34167	4.9	4	4.75	5	3.5	4.2	4.6	4.5	18	2	4	3	5	4	5	5	3	5	4	5	5	5	4	5	4	5	3	5	4	4	3	4	4	3	5	5	5	5	5	5	4	5	3	4	4	5	5	5
1603	4.59167	3.9	3.75	5	5	5	5	3.8	3.25	80	5	5	4	3	3	3	3	4	2	4	4	4	4	3	4	4	5	5	5	5	5	5	5	5	5	5	5	5	5	5	5	5	5	3	4	4	4	3	4
1604	3.7	3	2.75	3.5	5	3.75	3	4.2	3.5	32	4	3	4	3	3	4	3	4	5	3	3	4	5	4	4	4	2	3	3	3	4	4	3	4	4	5	5	5	5	3	4	4	3	3	3	2	3	3	3
1605	3.70833	4.1	3.25	5	4.25	3.75	3	3	4.75	60	4	4	5	5	4	5	5	5	5	4	5	3	2	3	4	3	3	3	3	3	3	4	3	5	3	4	4	4	5	5	5	5	5	4	3	3	3	3	4
1606	2.7	2.4	2.75	2	3	3.25	3	2.2	4.875	60	5	4	4	5	4	5	5	5	5	5	5	2	1	2	3	3	3	3	3	4	2	3	4	3	3	4	3	1	4	3	1	3	1	3	2	3	3	3	1
1607	2.85833	2.4	2.25	2.25	3	3.25	3.4	3	2.875	80	5	5	4	3	3	2	3	3	4	2	3	3	4	3	3	2	4	1	4	4	4	3	3	3	4	4	3	3	2	2	3	2	2	2	3	1	3	3	1
1608	2.325	2.2	2.5	2.5	2.5	2.25	2.2	2	3	36	3	4	4	2	2	3	4	3	4	3	3	2	2	2	3	1	1	2	2	3	3	1	1	4	3	3	2	3	2	3	2	2	3	3	1	3	3	3	3
1609	3.86667	2.4	3.5	3.5	3.5	4.5	3.8	4.4	4.25	24	3	3	4	4	4	4	5	4	5	5	3	4	4	4	5	5	3	5	3	4	4	5	5	4	4	3	5	4	2	3	5	3	3	3	4	3	4	3	1
1610	4.29167	2.7	4.75	4	5	4	4	4	2.25	40	4	3	5	2	3	1	3	1	3	3	2	4	5	3	4	4	4	4	4	4	4	4	5	4	3	5	5	5	5	4	5	4	3	5	5	5	4	3	3
1611	2.88333	4	2.75	2.25	3	3.5	3	2.8	2.75	80	4	5	5	1	3	2	5	3	2	3	3	3	2	1	5	3	2	4	3	3	3	3	4	3	4	2	3	3	4	2	3	3	1	3	2	3	3	4	4
1612	2.05833	2.9	2	2.25	2.25	2.25	1.6	2	3	16	2	3	4	3	3	3	3	2	3	4	3	1	2	2	3	2	1	1	2	2	2	1	1	4	3	2	2	3	2	3	1	2	3	2	1	2	3	4	1
1613	4.55833	4.2	4.75	4	5	5	4.4	4.2	4.25	48	4	4	4	4	4	5	4	4	5	3	5	4	4	5	4	4	4	4	5	5	4	5	5	5	5	5	5	5	5	5	5	2	4	5	4	5	5	5	3
1614	2.55	1.9	2.75	2	2.25	2.5	2.2	3.6	3.25	24	3	3	4	2	4	4	4	3	3	3	3	3	4	4	3	4	1	3	3	3	1	3	3	3	1	3	2	1	3	3	2	2	1	3	3	3	2	2	1
1615	2.2	2.2	2.25	2	2	2.75	2.4	1.8	2.125	16	2	3	4	3	2	3	2	1	3	1	2	2	1	2	1	3	3	2	3	3	1	4	2	3	2	1	1	3	3	2	2	2	2	2	2	2	3	3	1
1616	3.04167	1.9	2.75	3.5	3.75	2.25	4	2	3.75	32	4	3	4	3	4	2	4	3	5	4	5	3	1	2	2	2	4	4	3	4	5	1	3	3	2	4	3	3	5	3	5	3	3	3	3	2	3	1	1
1617	4.35833	2.8	4	4.5	4.75	4.5	4.2	4.2	3.125	27	3	4	3	3	4	3	3	1	3	4	4	4	4	5	5	3	4	4	4	5	4	5	4	5	4	5	4	5	5	4	5	4	5	4	3	5	4	3	3
1618	3.64167	2.7	4.25	3.25	4.25	3.5	3.6	3	4.25	1	1	2	1	4	5	3	5	5	4	4	4	3	4	3	2	3	4	3	3	4	4	4	4	3	3	4	4	4	5	3	4	4	2	4	4	4	5	4	3
1619	2.41667	1.6	2.5	3.25	1.5	3.25	2	2	2.875	2	1	2	2	3	3	3	3	4	3	3	1	3	1	3	1	2	3	1	2	2	2	4	3	3	3	3	1	1	1	3	5	3	2	3	3	1	3	1	1
1620	4.38333	4.1	2.5	4.25	5	4.75	4.8	5	4.875	100	5	5	5	5	5	5	5	5	5	5	4	5	5	5	5	5	4	5	5	5	5	5	5	4	5	5	5	5	5	4	5	4	4	1	4	2	3	4	4
1621	2.19167	1.8	2	2	2.25	2.5	1.6	2.8	2.375	0	1	1	3	1	3	2	3	3	1	3	3	3	2	2	3	4	2	1	3	1	1	3	2	3	2	3	2	3	1	3	3	1	1	3	3	1	1	2	2
1622	4.04167	4.5	4.25	4.75	3.75	3.5	4	4	3.75	48	4	4	4	3	4	3	4	3	5	4	4	5	4	4	3	4	4	4	4	4	4	4	3	3	4	4	2	5	4	4	5	5	5	4	5	4	4	5	4
1623	4.625	4.8	4.25	5	5	4.5	4.2	4.8	5	75	5	4	5	5	5	5	5	5	5	5	5	5	5	4	5	5	4	5	4	4	4	4	5	4	5	5	5	5	5	5	5	5	5	5	4	4	4	5	5
1624	4.55833	4.1	4.75	4.75	4.75	4.5	4.6	4	4.75	80	5	5	4	4	5	5	5	5	5	5	4	5	5	3	5	2	4	5	5	5	4	4	5	4	5	4	5	5	5	5	5	5	4	5	5	4	5	4	4
1625	2.35833	1.6	3	1.75	2	2	3.4	2	1.875	9	3	2	3	1	2	1	2	4	1	3	1	2	3	2	2	1	3	3	4	4	3	3	1	2	2	2	2	1	3	3	1	2	1	3	2	3	4	1	1
1626	3.04167	2.4	2.75	2.75	3.75	4	3.2	1.8	5	60	5	4	4	5	5	5	5	5	5	5	5	2	2	1	2	2	3	4	3	3	3	4	4	3	5	3	4	4	4	3	3	4	1	3	2	3	3	1	4
1627	4.175	3.9	4	4.25	4.25	4.75	4.2	3.6	3.25	80	4	5	5	3	3	3	3	3	4	4	3	3	4	4	4	3	4	3	4	5	5	5	5	5	4	4	4	4	5	4	5	4	4	4	4	4	4	3	3
1628	3.41667	2.4	4.25	2.5	3.75	4	3	3	3.875	12	3	3	2	4	4	4	4	4	4	3	4	3	3	3	3	3	4	4	3	3	1	4	4	5	3	4	5	5	1	3	3	3	1	3	5	4	5	1	4
1629	3.15	1.5	3.75	4	2.5	4.25	2	2.4	2.75	24	4	3	3	3	3	3	2	1	4	3	3	3	3	2	3	1	1	3	1	3	2	5	5	3	4	2	3	3	2	3	5	4	4	3	4	4	4	1	1
1630	2.45	1.6	2.5	2.25	1.5	3.25	3.4	1.8	1.75	0	2	1	2	3	1	3	1	1	1	3	1	2	1	3	1	2	4	4	3	3	3	3	3	4	3	1	2	1	2	3	2	3	1	1	2	3	4	1	1
1631	3.56667	3.8	3.5	3.25	4.25	3	2.8	4.6	4.75	9	3	4	1	5	5	5	5	5	5	3	5	4	5	5	4	5	3	4	2	3	2	3	3	3	3	4	5	4	4	4	3	4	2	3	3	4	4	2	5
1632	3.91667	4.3	4.5	4.25	4.75	3	4.8	2.2	4.5	60	4	4	5	5	4	4	5	3	5	5	5	1	3	3	2	2	5	4	5	5	5	3	2	4	3	4	5	5	5	4	5	4	4	4	5	5	4	4	5
1633	3.5	3.8	3.25	3.5	2.75	4.5	3.4	3.6	3	9	3	2	3	3	3	4	1	4	3	2	4	3	3	4	4	4	4	3	3	3	4	4	5	5	4	2	3	4	2	4	2	4	4	3	3	3	4	3	3
1634	3.68333	3.7	4.25	4.5	3.5	3.25	3.2	3.4	3.125	48	4	4	4	3	3	2	3	3	3	3	5	4	4	2	2	5	3	4	3	3	3	3	3	3	4	3	3	4	4	5	5	4	4	4	5	5	3	4	4
1635	3.71667	3.5	4	2.5	4	4	4	3.8	4.625	80	4	5	5	5	4	5	5	5	5	4	4	4	4	4	4	3	5	4	3	4	4	4	5	3	4	4	5	4	3	3	3	3	1	4	4	4	4	4	3
1636	3.2	2.1	3.5	3.75	3	3.75	2.4	2.8	2.375	6	3	2	2	3	2	3	1	3	3	3	1	3	3	2	4	2	2	3	3	1	3	4	4	4	3	4	3	3	2	4	3	3	5	3	4	4	3	2	2
1637	4.53333	3.9	4.5	5	5	4.5	4.2	4	3.125	4	1	2	4	3	3	4	4	1	3	4	3	4	4	4	4	4	4	5	4	4	4	4	5	5	4	5	5	5	5	5	5	5	5	4	5	5	4	4	5
1638	4.46667	3.9	4.5	4.25	5	4.25	4.6	4.2	4.875	64	4	5	4	5	4	5	5	5	5	5	5	4	4	4	4	5	4	5	5	5	4	4	3	5	5	5	5	5	5	4	5	4	4	4	5	4	5	3	4
1639	3.44167	3.7	3.25	2.75	4.5	3.75	2.8	3.6	3	27	3	4	3	3	3	4	4	2	3	4	1	3	4	4	4	3	3	2	4	3	2	4	3	5	3	4	5	4	5	2	3	3	3	3	3	3	4	4	4
1640	4.1	4.8	4.5	4	3.75	4.75	3.8	3.8	4.375	36	3	4	4	5	5	3	5	5	4	4	4	4	4	4	4	3	3	5	4	3	4	4	5	5	5	4	4	2	5	3	5	4	4	5	4	5	4	4	5
1641	2.48333	3.4	3.25	2.5	2.5	2.25	3	1.4	2.75	18	2	4	3	3	3	3	3	3	3	2	2	1	2	2	1	1	2	4	2	3	4	2	1	3	3	2	3	3	2	2	3	4	1	4	3	3	3	4	4
1642	2.16667	3.2	2.25	1.75	3	3	1.6	1.4	2.875	80	4	5	5	3	3	3	3	3	3	4	1	1	1	2	1	2	2	1	2	1	2	3	3	3	3	4	3	2	3	3	1	2	1	2	3	3	1	4	2
1643	4.6	4.3	5	4.5	5	4.5	4.6	4	5	32	4	3	4	5	5	5	5	5	5	5	5	4	5	4	4	3	5	5	5	4	4	4	4	5	5	5	5	5	5	4	5	5	4	5	5	5	5	3	5
1644	3.26667	4	2.75	3	3.5	3.75	4.2	2.4	5	0	2	1	1	5	5	5	5	5	5	5	5	3	2	2	3	2	4	4	4	4	5	4	4	4	3	3	4	3	4	3	3	3	3	2	3	3	3	3	5
1645	4.325	4.1	4	4.75	4.25	3.75	4.4	4.8	4.75	100	5	5	5	5	4	5	5	5	5	5	4	5	5	5	5	4	5	4	4	4	5	4	3	4	4	4	5	4	4	4	5	5	5	3	4	5	4	4	4
1646	3.26667	3.1	2.5	2.75	5	2.75	2.8	3.8	3	48	4	4	4	3	4	2	3	3	4	4	1	4	4	3	4	4	2	3	3	3	3	1	3	4	3	5	5	5	5	3	3	3	2	3	3	3	1	3	3
1647	4.56667	4.7	4.5	4.5	5	5	4.4	4	4.625	80	4	5	5	4	5	5	5	5	4	4	5	4	4	4	3	5	4	5	4	5	4	5	5	5	5	5	5	5	5	5	5	4	4	5	4	5	4	4	4
1648	3.19167	2.4	3.75	2.5	4	3.5	3	2.4	3.125	36	3	4	4	4	4	2	3	3	3	5	1	3	2	3	1	3	4	3	2	4	2	4	2	3	5	3	5	5	3	3	2	3	2	4	3	4	4	3	3
1649	2.94167	4.5	3.25	3.25	3.75	2	3	2.4	2.25	64	4	5	4	3	3	3	1	2	3	1	2	2	1	3	3	3	4	2	3	1	5	2	1	3	2	3	4	3	5	3	4	4	2	3	4	3	3	4	4
1650	3.59167	4.6	4.25	3.25	4.75	2.5	3.4	3.4	3.25	36	4	4	3	3	1	4	3	4	5	3	3	4	4	2	3	4	3	3	3	4	4	3	3	2	2	4	5	5	5	4	4	3	2	4	4	5	4	4	5
1651	2.83333	3.8	1.5	4.25	4	2.25	2	3	3.25	12	2	3	3	3	3	3	1	4	3	4	5	3	2	3	3	4	1	3	2	2	2	3	2	2	2	5	5	2	4	4	5	4	4	2	2	1	1	3	4
1652	2.375	2.5	2.5	2	2.25	2.5	2.4	2.6	1.75	12	2	3	3	1	1	3	1	2	1	3	2	3	3	3	1	3	2	3	2	1	4	3	2	3	2	2	2	3	2	2	1	2	3	2	2	3	3	2	2
1653	4.53333	3.4	4.5	4.25	5	4.25	4.4	4.8	4.5	60	5	4	4	4	4	5	4	5	4	5	5	5	5	4	5	5	3	5	4	5	5	5	4	4	4	5	5	5	5	4	5	4	4	5	4	5	4	3	4
1654	4.35833	4.1	4.5	3.75	4.75	4.75	4.4	4	1.625	60	4	4	5	2	1	2	1	2	1	3	1	5	4	4	4	3	4	5	4	4	5	5	5	5	4	4	5	5	5	3	5	4	3	5	4	5	4	3	4
1655	3.975	2.2	2.75	4.75	4.25	4.5	4.2	3.4	2.875	4	2	2	2	3	3	2	3	2	4	3	3	4	4	2	3	4	5	5	3	3	5	5	5	4	4	4	5	4	4	4	5	5	5	3	3	2	3	1	1
1656	4.29167	4.2	3.75	4.75	4.25	4	4.2	4.8	4.625	100	5	5	5	5	5	5	5	4	4	5	4	5	5	5	5	4	4	4	4	4	5	4	4	4	4	5	4	4	4	4	5	5	5	3	4	4	4	4	4
1657	2.01667	2.1	2.5	2.25	2.75	1	2	1.6	4.125	80	5	5	4	4	5	4	5	4	4	4	3	2	1	3	1	1	2	3	3	1	1	1	1	1	1	3	2	3	3	2	3	3	1	3	2	3	2	1	3
1658	3.23333	2.4	2.25	4.5	3	4.25	2.6	2.8	4.125	24	4	3	3	5	4	3	4	3	5	5	4	3	3	3	2	3	3	3	2	3	2	4	4	4	5	3	4	3	2	4	5	4	5	2	1	3	3	3	2
1659	4.51667	4.4	4.5	4.75	4.75	4.5	4.8	3.8	4.875	80	5	5	4	5	5	4	5	5	5	5	5	5	4	4	3	3	5	4	5	5	5	4	5	4	5	5	4	5	5	5	5	4	5	5	5	4	4	4	4
1660	3.075	3.8	2.75	3.25	5	3.25	2	2.2	3.375	8	2	3	2	3	3	4	3	3	3	4	4	4	1	2	3	1	1	1	1	3	4	4	3	3	3	5	5	5	5	3	3	4	3	2	2	4	3	4	3
1661	3.6	4.1	3.5	4.5	2.5	3.5	4.2	3.4	4.5	100	5	5	5	5	4	4	5	5	4	4	5	3	3	4	2	5	4	5	4	3	5	4	3	4	3	3	3	1	3	5	5	4	4	4	3	4	3	4	4
1662	2.40833	1.6	1.75	3	3.25	2.25	1.6	2.6	2.75	0	2	1	2	3	3	3	3	4	1	3	2	3	3	2	3	2	1	1	1	3	2	1	3	2	3	4	2	2	5	3	3	3	3	2	1	1	3	2	1
1663	3.70833	2.4	4.75	2.75	4	3.75	4.6	2.4	3.75	60	5	4	4	4	4	3	4	3	4	4	4	3	2	2	3	2	5	5	4	4	5	3	4	4	4	5	4	3	4	2	4	3	2	5	4	5	5	3	3
1664	3.70833	2.4	4	4.25	3.5	2.5	4.6	3.4	3.625	18	3	3	3	4	3	3	4	4	4	3	4	4	2	3	4	4	4	5	5	4	5	2	2	3	3	4	4	3	3	4	5	4	4	4	4	4	4	3	3
1665	3.35833	4.1	2.75	3.25	4.75	3	3.2	3.2	4.625	4	2	2	2	4	4	5	5	5	5	5	4	4	3	3	4	2	2	5	3	4	2	1	3	4	4	5	5	4	5	3	3	4	3	2	3	3	3	4	4
1666	3.91667	4.1	3.75	4	5	3.75	3.2	3.8	4.5	8	1	3	4	4	4	5	4	5	5	4	5	4	4	4	5	2	1	3	3	4	5	4	3	4	4	5	5	5	5	4	4	4	4	5	4	3	3	4	4
1667	3.01667	2.7	1.25	3.5	4.5	3.25	2.4	3.2	4.125	32	4	3	4	4	3	5	4	4	4	5	4	3	4	3	4	2	2	4	2	3	1	3	4	3	3	4	4	5	5	3	3	4	4	1	2	1	1	3	4
1668	3.525	2.2	3.75	4	2.5	2.5	4.2	4.2	1.75	48	4	4	4	2	3	3	2	1	1	1	1	4	5	5	3	4	4	5	4	4	4	3	1	3	3	1	3	3	3	4	4	4	4	4	3	4	4	1	3
1669	2.59167	2.5	2	3.5	2.75	2.5	2.4	2.4	2.625	48	4	4	4	3	3	1	1	3	4	3	3	3	2	2	4	1	3	3	3	1	2	3	3	3	1	3	1	3	4	2	5	4	3	3	3	1	1	2	3
1670	3.825	4.4	3.25	3.75	4.25	3.5	3.8	4.4	4.375	27	3	4	3	5	3	3	4	5	5	5	5	5	4	4	5	4	3	4	4	4	4	5	3	2	4	4	3	5	5	3	5	3	4	3	3	4	3	4	4
1671	4.64167	3.6	4.75	4.25	4.75	4.5	4.8	4.8	3.25	80	5	5	4	3	3	4	3	3	3	4	3	5	5	5	5	4	5	5	5	4	5	4	4	5	5	5	5	4	5	4	3	5	5	5	5	4	5	3	3
1672	2.55833	2.5	2.25	3.25	3.5	1.75	2.4	2.2	2.875	48	3	5	4	3	4	3	3	3	3	3	1	3	2	2	3	1	2	3	2	3	2	1	2	1	3	2	3	5	4	3	3	3	4	1	1	3	4	3	3
1673	3.75	3.8	4	2.75	4	3.75	4	4	4.875	25	5	2	5	5	5	5	5	5	5	5	4	4	4	4	4	4	5	3	4	4	4	4	4	3	4	3	4	4	5	4	3	2	2	4	4	4	4	3	4
1674	3.84167	2	4.5	3.75	3.75	4.25	3.8	3	3.125	0	1	1	3	3	4	3	3	3	3	3	3	4	2	3	3	3	3	3	4	5	4	4	4	4	5	5	3	4	3	4	5	3	3	5	5	4	4	1	3
1675	3.05	2.6	4.5	2.25	2.75	4	2.6	2.2	1.5	3	1	4	1	1	1	2	3	1	1	2	1	3	1	3	2	2	1	2	3	3	4	5	3	4	4	2	3	3	3	2	3	3	1	4	4	5	5	2	3
1676	3.58333	4.6	3.5	3	4	3	4.2	3.8	4.25	80	4	5	5	4	4	5	5	5	4	4	3	4	4	2	5	4	4	4	4	5	4	4	2	3	3	4	3	4	5	3	4	2	3	4	4	3	3	4	5
1677	4.36667	4.3	4.25	5	4.5	4.25	4	4.2	3.125	48	4	4	4	3	4	3	4	3	3	3	2	4	3	5	5	4	5	4	3	4	4	4	5	4	4	5	5	4	4	5	5	5	5	5	4	4	4	5	4
1678	4.125	4.5	3.5	4.25	5	3	4.6	4.4	4.25	48	4	4	4	4	4	4	4	5	5	4	4	4	5	4	4	5	5	4	5	4	5	2	3	4	3	5	5	5	5	5	5	3	4	3	4	3	4	5	4
1679	2.475	2.3	2.5	3	3	1.75	2.8	1.8	3.375	12	4	2	3	3	3	3	3	4	3	4	4	2	2	3	1	1	3	3	3	3	2	3	2	1	1	4	1	2	5	4	3	3	2	2	3	2	3	2	2
1680	3.65	3.5	3.25	4.5	4.25	3.5	4.6	1.8	3.875	60	5	4	4	3	4	5	3	4	4	4	4	2	2	1	2	2	5	5	4	4	5	4	4	3	3	4	5	3	5	4	5	5	4	3	3	4	3	3	4
1681	2.475	2.4	3.5	1.75	3.25	2.75	2	1.6	2.75	0	2	1	1	3	3	3	3	2	1	4	3	1	1	1	3	2	1	1	1	3	4	2	3	3	3	4	3	2	4	2	2	2	1	4	3	4	3	3	3
1682	2.53333	1.8	1.5	2.25	2.5	2.75	2.2	4	3	12	2	3	3	3	1	3	3	4	3	4	3	3	4	4	4	5	1	2	2	3	3	4	1	3	3	3	2	2	3	3	3	2	1	1	2	1	2	2	1
1683	4.09167	2.2	3.75	4.75	3.75	4.5	3.4	4.4	4.25	100	5	5	5	5	4	3	4	5	4	5	4	5	4	4	4	5	3	3	4	3	4	4	5	5	4	4	4	2	5	4	5	5	5	5	3	4	3	1	3
1684	3.28333	4.7	4	2	4	3.5	3	3.2	2.375	48	4	4	4	3	3	2	1	3	1	3	3	3	3	2	3	5	3	3	3	4	2	4	3	3	4	4	4	4	4	2	2	3	1	4	5	3	4	5	4
1685	4.125	4.5	4.25	4.75	2.75	5	4.2	3.8	4.875	27	3	4	3	5	4	5	5	5	5	5	5	3	4	4	4	4	4	4	5	4	4	5	5	5	5	3	2	2	4	5	5	5	4	4	4	4	5	4	5
1686	2.51667	2.1	2.75	3.75	2.5	2.5	2.2	1.4	3.625	6	2	2	3	4	3	3	4	3	5	3	4	1	1	1	1	3	1	3	3	3	1	4	3	1	2	2	2	3	3	4	4	4	3	2	2	4	3	1	2
1687	2.39167	2.9	2.75	2.25	2.5	1.25	2.8	2.8	3.125	24	3	3	4	3	3	3	3	3	4	3	3	3	4	3	1	3	3	3	3	1	4	2	1	1	1	3	2	3	2	3	3	2	1	1	3	3	4	4	3
1688	3.96667	4.4	4.25	4.25	3.75	3.75	4.4	3.4	4.875	64	4	5	4	5	5	4	5	5	5	5	5	4	3	3	4	3	5	4	5	4	4	4	4	3	4	4	3	4	4	5	5	3	4	4	5	4	4	4	5
1689	4.05	3.4	4	3	4.25	4.25	3.8	5	5	80	5	5	4	5	5	5	5	5	5	5	5	5	5	5	5	5	4	4	4	3	4	5	4	4	4	4	4	5	4	3	3	3	3	4	5	3	4	3	3
1690	3.45833	4.4	3.5	2.5	3.25	3.5	3.6	4.4	2	60	5	4	4	1	1	3	4	1	3	2	1	4	5	4	5	4	4	3	4	4	3	5	3	3	3	3	4	3	3	3	3	2	2	4	3	3	4	5	4
1691	4.70833	4.5	5	5	5	4.25	4.6	4.4	4.5	64	4	5	4	4	5	5	4	5	5	3	5	4	5	5	4	4	4	5	5	4	5	5	4	4	4	5	5	5	5	5	5	5	5	5	5	5	5	5	5
1692	3.79167	2.3	3.5	3.75	3.75	3.75	4.4	3.6	4.375	80	4	5	5	4	4	5	5	5	5	4	3	4	3	3	4	4	4	4	4	5	5	4	4	4	3	4	4	4	3	3	5	4	3	3	4	3	4	3	3
1693	2.68333	3	2.5	2.75	2.75	3.5	2.2	2.4	2.5	24	3	3	4	3	1	3	1	3	3	3	3	2	3	3	3	1	2	3	2	1	3	3	4	4	3	3	1	3	4	2	4	2	3	2	3	2	3	4	2
1694	3.25833	2.7	3.25	4.5	2.75	2.25	2.8	4	3.375	100	5	5	5	4	3	3	4	3	3	4	3	4	4	4	4	4	3	3	3	3	2	1	3	3	2	3	2	3	3	5	5	4	4	3	4	3	3	2	1
1695	2.98333	3.1	2.5	3.25	3	2.75	2.8	3.6	2.625	32	4	3	4	3	3	3	3	2	1	3	3	3	3	4	4	4	2	4	3	4	1	3	1	3	4	3	3	2	4	3	4	2	4	2	2	3	3	3	4
1696	3.79167	4.3	4.5	4	3.5	3.75	4.4	2.6	4.25	100	5	5	5	4	4	5	4	4	4	4	5	3	3	1	3	3	4	5	4	4	5	3	4	4	4	4	4	4	2	3	4	5	4	5	4	4	5	4	4
1697	4.075	4.5	4.75	4	4	3.5	4.4	3.8	4.75	80	4	5	5	5	4	5	5	5	5	5	4	4	3	4	4	4	4	5	4	4	5	4	3	4	3	5	3	4	4	4	4	4	4	5	5	4	5	5	4
1698	3.23333	2.5	3.75	3.25	3	3	2.2	4.2	1.875	9	3	2	3	1	3	2	3	1	1	3	1	5	5	4	3	4	2	1	2	4	2	3	4	4	1	3	3	3	3	3	3	4	3	3	4	4	4	1	3
1699	2.85833	3	4	2.75	2.75	3.25	2.6	1.8	2.125	2	1	2	2	1	3	2	3	3	1	2	2	1	1	2	3	2	3	3	3	1	3	3	4	4	2	4	4	1	2	4	3	2	2	4	4	4	4	2	3
1700	2.61667	2.2	2.75	2.5	2.25	4	2.4	1.8	2.25	32	4	5	2	1	3	3	1	2	2	2	4	1	1	2	3	2	3	3	2	3	1	5	3	4	4	1	2	3	3	2	4	2	2	3	2	3	3	2	2
1701	3	3.7	3	4.25	2.5	2.25	4.2	1.8	2.5	45	3	4	5	2	3	1	3	1	4	3	3	1	2	2	2	2	5	5	5	4	2	1	2	3	3	4	2	3	1	4	5	4	4	3	3	3	3	3	4
1702	4.43333	2.7	5	3.75	4.75	4.5	4.4	4.2	4.875	27	3	4	3	5	4	5	5	5	5	5	5	5	5	4	3	4	4	5	5	4	4	4	5	4	5	5	5	4	5	4	3	4	4	5	5	5	5	3	3
1703	4.25	4.1	3.75	4.25	4.75	3.75	5	4	4.75	100	5	5	5	5	5	5	5	4	5	5	4	4	4	3	4	5	5	5	5	5	5	3	4	3	5	5	5	5	4	4	5	4	4	3	5	3	4	4	4
1704	4.25833	3.6	4.5	4.75	3.5	4	4.6	4.2	4.375	80	4	5	5	4	4	4	4	5	5	5	4	5	5	4	3	4	4	5	5	4	5	4	5	3	4	3	3	4	4	5	5	5	4	3	5	5	5	3	4
1705	3.10833	3.7	4	3.5	3.25	2.5	3.4	2	4.375	9	3	2	3	4	5	3	4	4	5	5	5	3	2	1	2	2	3	4	3	3	4	1	2	4	3	4	3	3	3	4	3	4	3	4	4	4	4	4	4
1706	2.26667	2.1	2.5	2	1.75	1.75	3.2	2.4	1.875	20	2	3	5	3	2	2	2	1	1	3	1	3	2	2	1	4	4	4	4	3	1	2	1	1	3	1	3	2	1	2	2	3	1	2	3	3	2	3	1
1707	2.575	2.6	2.5	3.75	3.25	2.75	1.6	1.6	2.375	9	3	2	3	3	3	2	2	2	1	3	3	1	2	2	1	2	2	1	3	1	1	3	1	4	3	3	4	3	3	4	3	4	4	2	3	2	3	3	2
1708	3.675	3.2	4	4.5	2.5	4.25	3.4	3.4	4.75	100	5	5	5	4	4	5	5	5	5	5	5	3	3	5	3	3	3	4	3	4	3	4	5	3	5	3	2	3	2	4	5	5	4	4	5	4	3	3	3
1709	3.69167	3.5	4.25	3.5	4.25	2.75	3.8	3.6	4.375	48	4	4	4	5	4	5	5	5	4	4	3	3	3	4	4	4	4	4	3	4	4	4	1	3	3	4	5	4	4	3	3	4	4	4	4	5	4	4	3
1710	3.68333	4.5	4	3	4.5	4	2.4	4.2	3	12	2	3	3	4	3	2	3	2	4	3	3	4	4	5	4	4	2	3	2	3	2	5	4	3	4	4	5	4	5	3	3	3	3	4	4	4	4	5	5
1711	3.95833	3.3	3.75	4	4.5	4.5	4.4	2.6	3.875	64	4	5	4	3	4	4	5	3	4	4	4	1	3	4	1	4	5	5	4	4	4	4	4	5	5	4	4	5	5	4	4	5	3	4	4	4	3	3	4
1712	3.55833	2.2	4	2.5	5	2.25	3.8	3.8	2.875	100	5	5	5	3	4	3	3	3	1	3	3	4	4	4	3	4	4	4	4	4	3	2	1	3	3	5	5	5	5	3	3	3	1	3	4	4	5	3	1
1713	4.48333	4.6	3.25	4.75	4.5	5	4.6	4.8	3	75	5	4	5	3	3	3	3	3	5	3	1	5	5	5	5	4	4	5	5	4	5	5	5	5	5	5	5	4	4	4	5	5	5	3	3	4	3	4	5
1714	3.81667	4.4	4	4	3.25	3.25	4.8	3.6	2.75	12	3	3	2	3	3	3	3	3	3	3	1	3	4	3	3	5	4	5	5	5	5	3	3	3	4	2	3	3	5	4	5	4	3	3	4	4	5	4	5
1715	3.10833	3.1	2.5	4	2.25	3.5	2.6	3.8	4.5	3	1	2	3	4	4	5	5	4	4	5	5	3	4	4	4	4	3	3	1	2	4	4	3	3	4	2	2	2	3	5	4	3	4	3	3	3	1	4	3
1716	4.20833	4.5	3.75	4.25	4.75	4.5	4.4	3.6	4.75	80	5	5	4	4	5	5	5	5	5	4	5	3	3	4	4	4	4	4	5	4	5	5	4	4	5	5	5	4	5	4	4	5	4	4	3	4	4	4	5
1717	3.63333	2.9	3.75	3	4.5	3.75	3.6	3.2	3.125	0	2	1	3	3	4	2	3	3	4	3	3	3	3	4	2	4	3	4	3	4	4	4	3	5	3	5	4	4	5	4	3	3	2	4	3	4	4	2	2
1718	2.325	1.9	1.75	2.75	3	2.25	2.4	1.8	2.25	0	4	1	2	1	3	3	3	1	1	3	3	1	2	2	1	3	2	3	2	1	4	3	3	1	2	3	4	4	1	3	3	3	2	3	2	1	1	2	1
1719	3.63333	3.4	4	3	4	4	3.2	3.6	2.375	75	5	4	5	3	1	3	3	3	1	4	1	4	3	4	3	4	3	3	3	3	4	4	5	4	3	4	4	4	4	3	5	2	2	5	3	4	4	3	4
1720	3.54167	3.2	5	4	3	2.25	3.2	3.8	4.75	100	5	5	5	5	5	4	5	5	5	5	4	4	4	3	3	5	2	4	4	4	2	2	3	3	1	4	1	4	3	3	4	5	4	5	5	5	5	3	2
1721	3.625	3.3	4	5	3	2.75	3.4	3.6	4.75	80	4	5	5	4	5	5	5	5	5	5	4	3	4	3	3	5	3	4	3	3	4	1	4	3	3	4	2	3	3	5	5	5	5	5	4	4	3	3	3
1722	2.5	2.1	1.5	3	4	2.5	1.4	2.6	3.75	12	4	2	3	3	4	4	4	3	5	3	4	3	3	1	3	3	2	1	1	1	2	1	3	3	3	4	4	3	5	3	3	4	2	1	3	1	1	2	3
1723	4.10833	3.9	4.5	4.25	3.75	4.75	3	4.4	4.75	100	5	5	5	4	4	5	5	5	5	5	5	4	4	5	5	4	3	4	3	3	2	5	5	5	4	4	4	4	3	4	5	4	4	5	4	4	5	4	4
1724	4.075	4.5	3.25	4	4.75	4.25	4	4.2	2.875	6	1	3	3	2	3	3	2	3	5	4	1	4	5	4	4	4	4	4	4	4	4	5	5	3	4	5	5	4	5	4	5	4	3	3	2	4	4	4	5
1725	2.55833	2.9	3	3	2.25	2.5	3	1.6	4	27	3	4	3	3	5	3	4	5	4	4	4	2	1	1	2	2	4	3	3	4	1	3	3	1	3	2	3	1	3	3	3	3	3	3	3	3	3	2	3
1726	4.44167	4.3	4	5	5	4.25	3.6	4.8	4.5	80	5	5	4	4	4	4	4	5	5	5	5	5	5	5	5	4	3	4	4	4	3	4	5	4	4	5	5	5	5	5	5	5	5	4	4	4	4	3	5
1727	3.79167	3.4	3.5	4.25	4.25	3.75	2.8	4.2	4.25	100	5	5	5	4	5	4	5	4	4	4	4	5	4	5	3	4	3	4	2	3	2	4	4	3	4	4	4	4	5	4	5	4	4	3	3	5	3	3	3
1728	4.06667	1.9	4.5	4.5	4.75	3.25	5	2.4	4.875	32	4	3	4	5	5	5	5	4	5	5	5	2	2	3	2	3	5	5	5	5	5	3	3	4	3	5	4	5	5	4	5	5	4	5	4	4	5	1	1
1729	3.38333	4.2	4.25	2.5	3	2.75	4.2	3.6	4.875	48	4	4	4	5	5	4	5	5	5	5	5	3	4	3	3	5	3	4	4	5	5	3	3	3	2	3	4	3	2	3	3	2	2	5	4	4	4	4	5
1730	2.63333	1.9	3.75	2	2.25	2	3.6	2.2	2.375	24	4	3	3	3	1	3	2	2	4	2	2	2	2	2	3	2	3	4	3	5	3	2	2	3	1	2	3	3	1	3	2	2	1	3	4	4	4	2	2
1731	3.31667	3.3	3	2.75	4	2.75	4.2	3.2	4.625	36	4	4	3	3	5	5	4	5	5	5	5	3	3	4	2	4	4	5	4	4	4	2	3	3	3	4	4	3	5	3	2	4	2	3	3	3	3	4	4
1732	3.11667	4.3	3.5	3.25	3.75	3	2.2	3	4.625	18	3	3	3	5	4	4	5	4	5	5	5	4	3	1	5	2	3	2	1	3	2	3	3	2	4	4	3	3	5	3	5	3	2	3	3	4	4	4	5
1733	4.35	2.4	4	4	4.75	4.75	4.4	4.2	3.75	100	5	5	5	3	3	3	5	5	4	4	3	4	5	4	4	4	4	5	4	5	4	4	5	5	5	5	4	5	5	4	3	5	4	4	5	3	4	1	2
1734	2.58333	2.6	2.5	3	3	2	2.4	2.6	2.5	2	1	2	2	3	3	2	3	2	3	2	2	2	3	3	2	3	3	3	3	1	2	3	3	1	1	3	2	4	3	3	2	4	3	2	3	4	1	2	2
1735	4.11667	3.8	4.25	4.25	4.5	4.5	3.2	4	3.125	9	3	4	1	3	3	4	3	4	4	2	2	4	4	4	4	4	3	3	3	4	3	4	5	5	4	5	5	4	4	4	5	4	4	4	4	5	4	4	3
1736	4.325	4.3	4	5	5	2.75	4.6	4.6	3.875	36	3	5	3	4	3	4	4	4	4	3	5	5	5	4	4	5	5	4	4	5	5	4	1	3	3	5	5	5	5	5	5	5	5	3	3	5	5	4	5
1737	2.925	2	2.75	3.25	3.5	2.25	2.6	3.2	3	18	2	4	3	3	3	3	3	2	4	2	4	3	3	4	3	3	3	3	3	3	1	1	2	3	3	4	2	4	4	3	4	4	2	3	3	2	3	2	1
1738	3.975	3.9	4.75	4.5	3.5	4.5	2.6	4	3.875	80	5	5	4	4	3	4	4	5	4	4	3	5	4	4	4	3	3	1	4	1	4	5	4	4	5	4	3	3	4	4	5	4	5	5	5	5	4	3	3
1739	3.06667	3.4	3.25	2.75	4.25	3.75	2.4	2	2.25	100	5	5	5	2	1	3	3	2	3	1	3	1	2	2	2	3	3	3	2	1	3	5	4	3	3	5	4	3	5	3	3	3	2	3	3	4	3	4	3
1740	4.20833	3.9	5	4.75	4.25	3.25	4	4	4.875	75	5	4	5	5	5	4	5	5	5	5	5	4	5	5	3	3	3	5	4	4	4	2	4	3	4	5	5	3	4	5	5	5	4	5	5	5	5	5	4
1741	2.79167	1.4	2.25	2.25	3	3.25	3.4	2.6	2	1	1	2	1	3	1	2	2	1	4	2	1	2	4	2	3	2	4	3	4	4	2	3	3	3	4	4	3	4	1	2	3	2	2	3	2	2	2	1	2
1742	4.475	4.6	5	4.25	4.5	4.5	4.6	4	5	100	5	5	5	5	5	5	5	5	5	5	5	4	4	4	4	4	4	5	5	5	4	4	5	5	4	4	5	4	5	4	4	5	4	5	5	5	5	4	4
1743	4.16667	4.5	4.5	3.25	5	4.25	3.6	4.4	4.25	36	4	4	3	5	4	4	4	4	4	4	5	4	5	5	4	4	4	4	3	3	4	4	5	4	4	5	5	5	5	3	3	4	3	5	4	5	4	4	5
1744	3.58333	2.7	3.5	3.25	4	2.75	4	4	2.75	48	4	4	4	2	3	3	3	3	3	3	2	4	4	4	4	4	4	4	4	4	4	3	3	3	2	3	4	4	5	4	5	2	2	3	3	4	4	3	1
1745	2.88333	4.7	2.5	4	2	2	2.8	4	3.75	6	3	2	2	3	4	3	4	4	5	4	3	4	5	3	4	4	3	3	3	1	4	1	1	3	3	2	3	2	1	3	4	5	4	3	3	1	3	4	5
1746	3.54167	3.3	3.75	2.5	4.5	4.5	3.2	2.8	4.75	80	5	5	4	5	4	4	5	5	5	5	5	3	4	3	3	1	3	3	4	4	2	5	4	4	5	5	4	4	5	3	2	2	3	3	5	3	4	3	3
1747	4.475	4.7	4.5	4.25	5	4.5	4.4	4.2	4.5	36	3	4	4	5	4	5	5	3	5	5	4	4	4	5	4	4	5	4	5	4	4	5	4	4	5	5	5	5	5	3	5	5	4	4	5	4	5	5	5
1748	2.45	3.6	3	4.25	1.75	1.5	1.8	2.4	3.625	80	5	5	4	3	3	3	4	4	4	4	4	2	3	3	2	2	1	3	1	1	3	2	1	1	2	1	1	2	3	4	5	4	4	3	3	3	3	4	4
1749	4.35	4.1	5	4.5	4.5	4.5	3.4	4.2	4.5	80	4	5	5	4	4	4	5	5	4	5	5	4	4	4	5	4	2	3	4	4	4	5	5	4	4	5	4	5	4	5	4	4	5	5	5	5	5	4	5
1750	3.04167	2.1	2.75	2.5	2.5	3.5	3	4	4.25	32	4	3	4	5	5	3	4	4	5	4	4	4	3	5	4	4	4	3	2	3	3	3	3	5	3	4	1	3	2	4	4	1	1	2	3	3	3	3	2
1751	3.05	2.5	2.5	2.25	3.25	4.5	2.4	3.4	2.75	60	4	4	5	3	3	3	3	3	2	3	2	4	3	4	3	3	1	3	2	3	3	4	5	5	4	3	4	2	4	2	3	3	1	2	2	3	3	2	3
1752	4.59167	4.3	4.75	4.5	5	4.5	4.4	4.4	5	80	5	5	4	5	5	5	5	5	5	5	5	4	4	4	5	5	4	4	4	5	5	4	5	5	4	5	5	5	5	4	5	5	4	4	5	5	5	5	4
1753	4.68333	4.5	4	4.5	5	5	4.8	4.8	3.875	60	5	4	4	3	5	4	5	3	5	3	3	5	5	5	4	5	4	5	5	5	5	5	5	5	5	5	5	5	5	4	5	5	4	4	4	4	4	4	4
1754	3.48333	4.3	3.5	4	4.25	3.75	1.6	3.8	4.75	64	4	5	4	5	4	5	5	5	5	4	5	3	4	4	4	4	2	1	2	1	2	4	3	4	4	5	3	4	5	5	5	4	2	3	4	2	5	4	4
1755	4.43333	3.9	5	4.75	4.5	4.75	3.2	4.4	3.25	36	3	5	3	3	3	3	4	4	4	3	2	4	4	5	4	5	4	4	2	3	3	5	5	5	4	4	5	4	5	5	5	5	4	5	5	5	5	4	4
1756	4.43333	2.9	4.5	4.75	4.75	4	3.8	4.8	3	60	5	4	4	4	3	3	3	1	4	3	3	5	4	5	5	5	3	4	4	4	4	4	5	3	4	5	5	4	5	4	5	5	5	5	5	4	4	3	4
1757	3.08333	2.4	3.5	3	3	3	3.8	2.2	2.875	6	2	2	3	3	3	3	3	2	3	3	3	3	1	1	3	3	4	5	3	4	3	3	3	3	3	3	3	3	3	2	3	4	3	3	4	3	4	1	2
1758	3.025	2.9	2.5	4	2.5	2.75	3.4	3	3.5	64	4	5	4	3	3	3	5	3	3	4	4	3	2	4	3	3	3	4	4	3	3	1	3	3	4	2	3	2	3	4	5	4	3	2	4	2	2	2	3
1759	2.38333	3.3	2.5	3.25	2	2.75	1.4	2.4	2.625	4	1	3	2	3	3	3	3	2	3	3	1	2	3	2	3	2	1	1	2	2	1	2	3	3	3	2	2	2	2	3	3	4	3	3	2	3	2	3	3
1760	3.98333	3.1	3.25	4.25	4.5	4.5	4.6	2.8	4.875	48	4	4	4	5	5	4	5	5	5	5	5	4	3	2	3	2	4	5	4	5	5	4	4	5	5	4	5	5	4	4	4	5	4	3	3	4	3	3	2
1761	3.475	2.1	2.75	3.75	3.5	3.25	3.4	4.2	2.5	8	2	2	4	3	3	3	3	2	1	3	2	4	4	4	5	4	2	4	4	4	3	3	3	4	3	4	3	2	5	3	4	4	4	2	3	3	3	2	2
1762	2.86667	3	3.75	2.75	3.5	2	3.4	1.8	3.625	36	3	4	4	4	4	3	4	3	4	4	3	3	2	1	1	2	3	4	3	4	3	1	1	3	3	4	3	3	4	3	3	4	1	5	2	4	4	3	3
1763	2.59167	4.3	2	3.5	3.5	1.75	3.2	1.6	2.25	0	4	1	3	3	1	3	1	3	3	3	1	1	1	3	1	2	2	3	3	4	4	2	1	3	1	3	4	3	4	3	5	4	2	1	2	3	2	4	4
1764	3.69167	2.5	3.75	4.25	3.5	3.25	4	3.4	3.375	8	1	3	4	3	3	4	4	3	4	3	3	3	4	4	4	2	4	5	3	4	4	4	3	3	3	4	3	3	4	4	5	4	4	3	4	4	4	3	2
1765	4.15833	4.7	4.25	3.5	4.5	4.5	4	4.2	4.625	24	3	3	4	4	4	5	5	5	5	5	4	4	5	3	5	4	4	4	4	4	4	5	4	5	4	5	5	5	3	3	4	4	3	3	5	5	4	5	5
1766	2.59167	4.4	2	2.75	2.25	1.75	3.4	3.4	2	4	2	2	2	2	3	3	1	1	1	3	2	3	4	4	3	3	3	3	3	4	4	1	2	3	1	3	1	3	2	3	3	2	3	1	3	1	3	4	5
1767	3.05	3.2	2.75	3.5	3.75	2.5	2.8	3	1.75	80	5	5	4	1	1	3	3	3	1	1	1	3	4	2	3	3	3	2	2	4	3	3	1	3	3	4	4	4	3	3	4	4	3	1	4	3	3	2	3
1768	4.69167	4.7	4.75	4.25	5	4.75	4.8	4.6	3.875	50	5	3	5	3	4	3	4	4	4	4	5	5	5	5	4	4	5	5	5	4	5	5	4	5	5	5	5	5	5	5	5	3	4	5	5	5	4	5	4
1769	3.98333	4.3	4.25	2.25	4.75	4.25	4.4	4	2.75	2	1	2	2	3	3	3	3	3	3	3	1	4	5	3	4	4	4	4	5	4	5	4	5	4	4	5	4	5	5	3	2	2	2	4	4	4	5	3	4
1770	3.40833	3.2	3	3.25	4	4	2.6	3.6	4.125	9	3	2	3	4	4	4	4	5	5	4	3	4	4	3	4	3	1	3	3	3	3	5	3	4	4	4	3	5	4	3	4	3	3	4	3	3	2	4	4
1771	3.89167	3.1	4	3.5	4.75	4.5	3	3.6	4.125	9	3	2	3	3	3	4	5	5	4	4	5	3	4	4	4	3	3	4	3	3	2	5	4	5	4	4	5	5	5	3	4	4	3	3	4	5	4	3	3
1772	4.075	3	4.25	4.5	4.25	3.25	4.2	4	2.5	24	4	3	3	3	3	3	3	1	3	3	1	4	4	4	5	3	4	4	5	4	4	3	4	3	3	4	5	4	4	4	5	5	4	5	4	4	4	2	2
1773	3.575	3.3	3.75	4.25	3	3.25	3.2	4	4	60	3	5	5	4	5	3	3	3	5	4	5	4	4	4	4	4	4	3	3	2	4	4	3	3	3	3	3	4	2	4	5	4	4	4	4	3	4	4	1
1774	3.625	2.4	3.5	3	4.25	4	4.2	2.8	3	80	4	5	5	3	4	3	2	3	3	4	2	3	2	3	3	3	4	5	4	4	4	4	5	3	4	5	5	4	3	3	3	3	3	3	4	4	3	3	3
1775	4.23333	4	3.5	4.75	4.75	5	4.4	3	2.25	18	3	3	3	1	1	3	3	3	3	3	1	4	3	3	3	2	5	4	4	4	5	5	5	5	5	5	5	5	4	5	5	4	5	4	3	4	3	4	4
1776	3.55833	2	4.25	3	2.75	4.75	2.4	4.2	3.375	48	4	4	4	3	4	5	3	3	4	4	1	4	5	4	4	4	2	1	3	3	3	5	4	5	5	2	3	3	3	3	4	4	1	3	4	5	5	1	1
1777	2.84167	3.5	3.5	1.75	3.25	1.75	4.2	2.6	3	9	1	4	3	3	1	3	3	4	4	4	2	3	4	2	2	2	4	5	4	4	4	1	1	3	2	3	3	3	4	2	2	2	1	4	4	3	3	3	4
1778	4.30833	2.3	4.5	4.75	4.75	4.25	4	3.6	2.375	36	4	4	3	3	3	3	3	1	3	2	1	3	5	3	4	3	3	5	4	4	4	3	5	4	5	5	4	5	5	5	5	4	5	5	4	4	5	1	3
1779	4.55	4.7	4	4	5	4.5	4.8	5	4.5	16	4	2	4	4	4	4	5	4	5	5	5	5	5	5	5	5	5	5	5	4	5	5	4	5	4	5	5	5	5	4	5	4	3	3	4	5	4	4	5
1780	3.725	4.5	4.25	4.25	4.25	3	3.4	3.2	4.5	100	5	5	5	3	5	5	4	5	4	5	5	4	3	3	3	3	3	3	3	3	5	2	4	3	3	4	5	4	4	5	4	4	4	4	4	4	5	5	4
1781	4.35833	1.7	4.75	4.5	4	3.5	4.8	4.6	4.875	80	4	5	5	5	4	5	5	5	5	5	5	5	5	4	5	4	5	5	4	5	5	4	4	3	3	4	4	3	5	5	4	5	4	5	5	5	4	1	1
1782	2.03333	2.6	2	1.75	3.25	2	1.4	1.8	2.375	2	1	2	2	1	2	3	2	1	3	3	4	2	2	3	1	1	2	1	1	1	2	3	1	1	3	4	2	4	3	2	1	3	1	2	1	2	3	4	2
1783	3.80833	4.4	5	3	3	4.25	4.2	3.4	2.875	75	5	4	5	3	5	3	3	2	3	3	1	4	3	3	4	3	4	4	4	4	5	4	4	4	5	4	2	3	3	3	2	4	3	5	5	5	5	4	4
1784	3.64167	2.2	3	4	3.75	3.5	4.2	3.4	1.875	100	5	5	5	3	1	3	2	1	1	3	1	3	5	3	3	3	4	4	4	4	5	4	4	3	3	4	5	3	3	4	5	3	4	3	3	3	3	3	1
1785	3.95833	2.5	4	5	3.25	4.5	4	3	3.375	80	5	5	4	4	5	1	3	4	4	4	2	3	3	3	3	3	4	4	4	4	4	5	5	4	4	3	3	3	4	5	5	5	5	5	3	5	3	1	3
1786	3.1	3.6	3	4.75	1.75	2.5	3.4	3.2	4	24	4	3	3	4	3	4	5	3	5	4	4	3	3	2	4	4	3	4	4	3	3	3	1	3	3	2	1	1	3	4	5	5	5	3	2	4	3	4	4
1787	3.15	3.5	4	2.5	3.25	1.75	3	4.4	4.25	80	5	5	4	4	4	4	5	4	4	5	4	5	4	5	5	3	4	3	2	3	3	3	1	2	1	3	3	4	3	3	4	2	1	3	4	5	4	3	3
1788	2.91667	4	4	2.75	3.25	2.5	3	2	3.5	80	4	5	5	3	4	3	4	3	4	3	4	1	2	2	2	3	4	2	4	3	2	1	2	4	3	4	4	2	3	3	3	4	1	5	4	4	3	4	4
1789	2.51667	2.1	2.75	1.5	2.25	3	3.2	2.4	4.125	75	5	4	5	5	4	5	3	5	4	3	4	2	2	3	2	3	3	4	4	3	2	2	3	3	4	2	1	2	4	2	1	2	1	3	3	2	3	1	1
1790	3.10833	1.9	3.25	3.25	3.5	3.25	2.6	2.8	3	0	1	1	3	3	1	3	4	3	5	4	1	3	1	3	3	4	2	1	3	3	4	3	2	4	4	3	4	2	5	4	3	3	3	3	2	4	4	3	1
1791	3.03333	2.6	4.25	2	3.5	3.25	2.8	2.4	2.875	12	3	3	2	2	3	2	4	3	4	3	2	2	2	2	4	2	3	4	3	2	2	3	4	3	3	4	4	3	3	2	3	2	1	5	4	4	4	3	3
1792	2.64167	4.4	2.25	2.5	3.25	3.25	2.4	2.2	2.5	2	1	2	2	3	3	3	1	3	4	2	1	1	2	4	2	2	3	2	3	1	3	4	3	3	3	3	4	2	4	2	4	2	2	1	4	2	2	4	5
1793	4.15	4.4	4.25	4.75	4	3.5	4.4	4	4.75	48	4	4	4	5	5	4	5	4	5	5	5	5	5	2	4	4	5	4	4	5	4	1	5	4	4	4	3	5	4	5	4	5	5	4	4	5	4	5	5
1794	2.5	2.2	2.25	2.25	2.25	3.25	2.8	2.2	2.25	0	2	1	2	2	2	1	3	2	3	2	3	3	2	2	2	2	3	3	1	3	4	4	3	2	4	3	3	1	2	3	1	4	1	1	3	3	2	2	3
1795	4.775	4.3	4.5	4.75	5	5	4.8	4.6	4.875	100	5	5	5	5	5	5	5	5	4	5	5	5	4	4	5	5	5	5	5	5	4	5	5	5	5	5	5	5	5	5	5	5	4	5	4	5	4	4	5
1796	4.49167	4	4	4.5	4.25	5	4.6	4.6	4.625	48	4	4	4	4	5	3	5	5	5	5	5	5	5	4	4	5	5	5	5	3	5	5	5	5	5	5	3	4	5	5	5	4	4	3	4	5	4	4	5
1797	2.89167	3.1	2.25	3.5	3.75	2.25	3.6	2	1.875	16	2	3	4	1	3	1	3	1	1	2	3	2	1	2	2	3	4	4	3	3	4	1	3	3	2	3	4	4	4	5	3	4	2	3	2	3	1	3	3
1798	3	3.3	3.25	2	3.75	4	2.6	2.4	4.625	48	4	4	4	5	5	3	5	4	5	5	5	1	2	3	2	4	3	4	1	2	3	4	4	4	4	4	3	4	4	3	2	2	1	3	3	3	4	4	3
1799	3.79167	4.3	2	4.5	4.25	3	4.4	4.6	3.125	18	3	3	3	3	3	3	3	3	3	3	4	5	4	5	5	4	4	4	4	5	5	4	3	3	2	4	5	3	5	4	5	4	5	3	2	2	1	4	4
1800	4.375	2.8	4.5	4.25	4.75	4.75	3.2	4.8	4.75	48	3	5	4	5	4	5	5	4	5	5	5	5	4	5	5	5	3	3	3	3	4	5	5	5	4	4	5	5	5	4	4	5	4	5	4	5	4	1	4
1801	4.5	4.1	4.25	4.5	5	4.25	4.8	4.2	4.375	75	5	4	5	4	4	4	5	3	5	5	5	5	4	4	4	4	5	5	5	4	5	5	4	4	4	5	5	5	5	5	5	4	4	3	4	5	5	4	4
1802	3.03333	3.1	4	3	3.25	2.75	3.4	1.8	3.875	64	4	5	4	3	4	4	3	4	4	4	5	1	1	1	3	3	3	4	3	4	3	1	4	3	3	3	3	4	3	3	3	3	3	5	3	4	4	2	4
1803	2.75833	3.4	3.75	3.25	3.25	1.5	2.4	2.4	4.5	36	4	4	3	5	3	5	5	4	5	5	4	4	2	3	1	2	2	3	3	1	3	2	1	2	1	4	3	3	3	4	3	3	3	3	4	3	5	2	4
1804	3.99167	4.1	3	2.5	5	4.25	4.8	4.4	4.375	24	4	4	2	4	5	5	4	4	5	3	5	4	4	4	5	5	4	5	5	5	5	4	4	5	4	5	5	5	5	3	3	2	2	3	3	3	3	5	4
1805	4.18333	3.9	4.25	3.25	4.25	4.75	3.8	4.8	4.125	60	5	4	4	4	5	3	5	5	3	4	4	5	5	5	4	5	3	5	4	3	4	5	5	5	4	4	4	4	5	4	3	2	4	3	5	5	4	3	4
1806	4.2	4	4	4.5	5	4.5	3	4.2	3.75	60	3	5	5	3	4	3	5	4	4	3	4	4	4	5	5	3	3	3	3	3	3	5	5	4	4	5	5	5	5	5	5	4	4	3	5	4	4	4	3
1807	3.44167	2.1	4.25	4	2.75	4.25	4	1.4	2.75	0	3	1	1	3	1	3	2	3	3	4	3	2	1	1	1	2	4	4	4	4	4	4	4	5	4	4	3	3	1	3	4	4	5	4	4	4	5	1	3
1808	2.79167	2.1	2.5	3.25	4.25	1.75	3	2	2.875	36	3	4	4	3	1	3	3	4	4	3	2	2	2	3	2	1	4	3	3	4	1	1	2	3	1	3	5	4	5	3	4	2	4	2	1	4	3	3	1
1809	2.38333	2.2	3.75	2.5	1.25	3	1.8	2	1.625	0	3	1	2	1	1	3	1	2	3	1	1	1	2	2	3	2	2	1	2	2	2	3	3	3	3	1	2	1	1	2	2	2	4	3	4	4	4	3	2
1810	3.56667	4.2	3	4.25	2.5	4.25	3.2	4.2	4.75	80	4	5	5	5	4	4	5	5	5	5	5	4	4	4	4	5	3	3	3	4	3	4	4	4	5	4	3	2	1	4	5	4	4	3	4	2	3	4	4
1811	4.38333	4.6	4.5	4.25	5	4.75	4	3.8	4.75	75	5	4	5	5	4	5	5	5	5	5	4	4	4	3	4	4	4	3	5	3	5	4	5	5	5	5	5	5	5	4	5	4	4	4	4	5	5	5	5
1812	3.775	3.5	4.25	3.25	3.75	4	4	3.4	3.375	24	3	3	4	3	3	4	4	3	4	3	3	4	3	4	3	3	3	5	4	4	4	4	4	4	4	4	4	4	3	3	4	3	3	3	4	5	5	3	4
1813	2.45833	1.7	2.75	2.5	2.5	2	2.4	2.6	3.75	100	5	5	5	4	4	3	1	5	5	4	4	3	2	3	2	3	3	3	3	1	2	2	1	3	2	1	2	2	5	3	3	2	2	2	3	3	3	1	2
1814	2.7	2.9	3.5	3.5	3	2	2.2	2	3.375	0	2	1	1	3	3	4	2	5	4	2	4	1	2	2	2	3	3	1	3	2	2	1	2	2	3	2	2	5	3	3	4	3	4	4	3	3	4	3	3
1815	2.825	1.9	3	3.25	4.5	2	1.8	2.4	3.125	18	3	3	3	3	2	3	3	3	3	4	4	3	2	2	2	3	3	1	3	1	1	1	3	2	2	5	5	4	4	3	4	3	3	2	3	3	4	3	2
1816	4.58333	4.6	4.75	4.5	5	4.25	4.8	4.2	3.875	100	5	5	5	4	3	3	4	4	4	4	5	5	4	4	3	5	4	5	5	5	5	4	4	4	5	5	5	5	5	4	5	4	5	5	5	5	4	4	5
1817	2.94167	2.3	4.25	1.5	3	2.5	3.8	2.6	4.125	32	4	3	4	4	4	3	5	5	5	3	4	3	1	2	4	3	4	3	4	4	4	2	3	1	4	3	2	4	3	2	2	1	1	5	4	4	4	3	2
1818	2.50833	3.4	2.75	2.75	2.75	2	3.6	1.2	2.25	0	2	1	2	1	3	3	3	1	3	1	3	1	1	1	1	2	4	3	3	4	4	1	3	1	3	3	3	2	3	3	3	3	2	3	2	4	2	3	4
1819	4.74167	4.7	4.5	4.75	5	5	4.8	4.4	5	80	5	5	4	5	5	5	5	5	5	5	5	4	5	4	5	4	5	5	4	5	5	5	5	5	5	5	5	5	5	5	5	5	4	4	5	5	4	5	5
1820	3.24167	4.6	3.25	3.5	4	2.5	3.4	2.8	4.25	24	4	3	3	5	4	3	5	3	4	5	5	3	3	3	3	2	3	4	3	3	4	3	1	3	3	4	4	4	4	3	3	4	4	3	4	3	3	4	5
1821	4.025	1.7	4.5	4	4	3.25	4.6	3.8	4	0	3	1	3	4	3	4	3	5	4	4	5	3	4	5	4	3	5	5	4	5	4	3	3	4	3	3	3	5	5	4	4	5	3	5	5	5	3	1	3
1822	2.14167	2.1	3	2.75	2.5	1	1.8	1.8	2.75	16	2	3	4	1	3	3	3	4	3	3	2	1	2	2	2	2	1	2	2	3	1	1	1	1	1	1	3	3	3	2	3	3	3	3	3	3	3	2	2
1823	4.53333	4.7	4.25	4.75	4.75	4.25	4.4	4.8	4.25	60	4	4	5	4	4	5	4	4	5	4	4	5	5	5	5	4	5	4	4	4	5	4	4	5	4	5	5	4	5	5	5	5	4	4	4	5	4	5	5
1824	2.70833	1.7	2.5	3	2.75	3	2.2	2.8	2.75	8	2	3	2	3	2	1	3	3	4	2	4	3	2	4	2	3	1	3	2	2	3	3	3	3	3	2	3	2	4	3	3	2	4	2	2	3	3	1	2
1825	3.6	4	3.25	4.25	4.25	3.25	3.6	3	2.75	36	3	4	4	3	3	3	3	3	3	3	1	3	3	3	3	3	3	3	4	4	4	4	2	4	3	5	3	4	5	3	5	5	4	3	3	4	3	3	4
1826	3.95833	2.1	4.5	3.5	4.75	3	4	4	3.375	4	2	2	2	3	3	4	3	3	4	3	4	5	3	4	5	3	3	5	4	3	5	3	3	4	2	4	5	5	5	4	4	4	2	5	4	5	4	1	1
1827	2.975	3.8	2	1.5	2.5	4.25	3.4	4.2	3.125	0	3	1	2	3	2	2	4	4	3	3	4	4	5	4	5	3	4	4	3	3	3	4	5	4	4	2	4	2	2	2	2	1	1	3	1	3	1	4	3
1828	4.64167	4.6	4.75	4.25	4.75	4.5	4.6	5	4.75	40	5	3	4	5	5	4	4	5	5	5	5	5	5	5	5	5	5	5	5	4	4	5	4	5	4	5	4	5	5	4	5	4	4	5	4	5	5	4	5
1829	3.74167	4.4	3.75	4.25	4	4.25	3.6	2.6	3	16	4	3	2	3	4	3	3	3	1	4	3	1	3	4	3	2	5	5	3	1	4	5	5	4	3	4	4	3	5	4	5	4	4	4	4	4	3	4	5
1830	2.825	2.6	3.25	4.5	2.25	2.75	2.6	1.6	1.875	6	1	3	3	1	1	1	1	2	3	3	3	2	2	1	1	2	3	3	3	2	2	3	2	3	3	2	3	2	2	4	5	5	4	3	4	3	3	3	3
1831	3.01667	4	2.5	3.25	3.25	3.5	2.8	2.8	3.125	48	4	4	4	3	3	3	3	2	3	4	4	2	4	2	2	4	2	3	3	3	3	3	4	4	3	3	4	3	3	3	4	4	2	1	2	3	4	3	4
1832	4.5	4.5	4.5	4.5	4.75	4.25	4.2	4.8	4	100	5	5	5	4	5	3	4	4	3	4	5	5	5	5	5	4	4	4	4	4	5	4	4	5	4	4	5	5	5	4	5	5	4	4	5	5	4	5	5
1833	2.38333	3.9	1.75	3.25	3.5	2	1.8	2	1.5	60	5	4	4	1	1	3	1	1	2	2	1	1	3	1	2	3	1	1	3	3	1	1	3	1	3	3	4	3	4	3	4	3	3	1	2	1	3	4	4
1834	3.6	2.3	3	4.5	3.25	3.25	3.2	4.4	2.875	18	3	3	3	3	1	3	3	4	4	3	2	4	5	4	5	4	4	3	3	2	4	2	3	4	4	4	1	4	4	4	5	5	4	3	3	3	3	4	2
1835	3.85	4.6	3.5	3.5	3.5	5	3.4	4.2	3.625	32	4	3	4	4	4	5	3	4	2	3	4	4	4	4	4	5	3	3	4	4	3	5	5	5	5	4	3	2	5	3	3	4	4	4	3	4	3	5	5
1836	3.425	2.9	2.5	4.5	4.5	4.25	2.2	2.6	4.375	40	4	3	5	4	4	4	4	5	5	5	4	3	3	1	3	3	2	2	3	1	3	4	5	3	5	5	4	4	5	4	5	5	4	3	3	2	2	2	1
1837	2.825	3.7	1.75	2	5	2	2.2	4	2.375	12	3	3	2	3	3	3	3	1	3	1	2	4	4	4	4	4	3	4	1	1	2	1	2	3	2	5	5	5	5	2	3	2	1	1	3	2	1	4	4
1838	3.65833	3.2	2	4.25	4.25	4.25	4	3.2	4.625	4	2	2	2	4	5	4	5	5	5	4	5	3	3	3	4	3	4	4	4	4	4	4	5	4	4	4	4	4	5	4	5	4	4	3	1	1	3	3	4
1839	4.1	4.1	4.75	4.5	3.5	4.25	4.6	3	3.125	18	2	4	3	2	2	3	4	4	4	3	3	4	3	1	4	3	4	5	5	4	5	4	4	5	4	2	3	4	5	5	5	4	4	4	5	5	5	4	4
1840	3.4	4.1	3.25	2.75	3.25	2.75	4	4.4	3.875	16	4	2	4	3	4	3	5	4	4	4	4	4	4	4	5	5	4	5	4	3	4	2	3	3	3	2	3	4	4	3	4	3	1	3	3	3	4	4	4
1841	3.25833	2.4	2.75	4	4.25	2.75	3.2	2.6	2.375	60	5	4	4	1	4	3	3	1	1	2	4	3	2	3	2	3	2	4	3	3	4	1	3	4	3	4	4	5	4	4	5	3	4	3	3	2	3	3	3
1842	4.48333	4.6	4.5	4.5	5	4.5	3.8	4.6	4.125	80	4	5	5	5	4	5	4	3	5	4	3	5	5	5	4	4	4	4	4	4	3	5	5	4	4	5	5	5	5	4	5	5	4	4	5	5	4	5	5
1843	3.8	4.2	4.5	4.25	4.5	2.75	3.4	3.4	2.5	100	5	5	5	3	3	3	2	1	3	1	4	4	4	3	3	3	4	3	3	3	4	1	3	3	4	5	5	4	4	4	5	5	3	5	5	4	4	4	4
1844	4.44167	4.5	4.75	4.5	4.5	3.5	4.6	4.8	4.625	27	3	4	3	5	5	4	5	5	4	4	5	5	5	5	5	4	4	5	5	5	4	4	5	3	2	4	4	5	5	5	5	3	5	5	4	5	5	4	4
1845	3.3	3	2.25	4.25	2.5	3	3.6	4.2	5	18	3	3	3	5	5	5	5	5	5	5	5	4	4	3	5	5	5	5	3	4	1	2	4	3	3	3	4	2	1	4	5	4	4	3	2	3	1	2	3
1846	2.95	2	3.5	4.25	2.75	2	3.2	2	2.875	64	4	5	4	3	3	3	3	3	3	3	2	1	3	4	1	1	3	3	3	4	3	3	1	1	3	4	2	2	3	4	3	5	5	3	3	4	4	2	3
1847	3.275	2.9	3	3.75	3.25	3.25	3.2	3.2	3.375	0	3	1	1	3	3	3	4	3	4	3	4	3	3	3	3	4	4	4	3	3	2	3	4	3	3	4	3	3	3	4	5	4	2	3	3	3	3	3	3
1848	2.8	3.5	2.75	3.25	2.25	3.75	2.4	2.4	3.625	12	4	2	3	4	4	4	3	3	3	4	4	2	2	2	3	3	3	2	3	3	1	4	3	5	3	2	3	2	2	3	5	3	2	3	3	4	1	3	4
1849	2.55833	2.3	2.5	2.25	2.5	1.5	3.6	3	2.25	100	5	5	5	1	1	3	3	3	1	3	3	3	4	4	1	3	5	3	4	3	3	1	1	1	3	2	3	3	2	3	1	3	2	2	2	3	3	1	2
1850	4.25833	4.5	4.75	4.25	5	3.75	3.4	4.4	4	18	3	3	3	4	4	4	4	4	3	5	4	5	4	4	5	4	4	3	3	3	4	3	4	4	4	5	5	5	5	3	5	5	4	5	5	4	5	4	4
1851	4.19167	1.7	4.5	4	4.75	3.5	4.4	4	3.25	36	3	4	4	4	3	2	5	1	4	4	3	4	4	4	5	3	4	5	4	5	4	3	4	3	4	5	4	5	5	4	5	4	3	5	4	4	5	1	2
1852	2.23333	2.4	1.25	2.25	3	2.5	2	2.4	3	60	4	4	5	3	3	3	3	3	3	3	3	2	3	2	2	3	2	2	3	2	1	3	2	3	2	3	2	4	3	2	2	4	1	2	1	1	1	3	1
1853	3.63333	2.4	4	4	4	4	4	1.8	3.5	100	5	5	5	3	3	4	4	1	5	4	4	3	2	1	1	2	4	5	4	3	4	4	5	3	4	4	4	5	3	3	5	5	3	3	4	4	5	3	2
1854	3.09167	2.4	4	4	3	3.75	1.6	2.2	4.625	36	3	4	4	4	5	5	4	5	5	5	4	2	3	3	1	2	2	1	3	1	1	4	4	4	3	2	3	2	5	3	5	4	4	3	4	5	4	1	3
1855	2.75833	3.7	3.5	2.25	2.75	3.25	2.2	2.6	2.25	32	4	3	4	3	1	1	1	3	3	4	2	2	3	3	3	2	3	1	3	3	1	3	3	4	3	2	3	3	3	3	2	3	1	2	4	4	4	3	5
1856	3.325	1.9	2.75	4	2.75	3.25	3.2	4	2.75	24	4	4	2	3	1	3	3	3	3	3	3	4	5	4	4	3	3	3	3	3	4	3	4	3	3	3	2	3	3	3	5	4	4	2	3	3	3	1	1
1857	4.05833	4.4	3.5	3.75	4.25	4.25	4.2	4.4	4.5	100	5	5	5	4	4	4	4	5	5	5	5	5	4	3	5	5	4	4	5	4	4	4	5	4	4	4	4	4	5	4	3	4	4	3	4	3	4	4	4
1858	3.80833	1.8	3.5	3	3	4.75	3.8	4.8	4.25	75	5	4	5	5	5	4	4	4	4	4	4	5	4	5	5	5	4	4	4	3	4	5	4	5	5	3	3	3	3	4	3	4	1	3	4	4	3	3	2
1859	4.375	2.3	4.5	3.5	5	4.25	4.2	4.8	2.5	60	5	4	4	3	3	3	1	1	4	1	4	5	5	5	4	5	4	4	4	5	4	4	4	5	4	5	5	5	5	4	5	3	2	5	4	5	4	1	2
1860	3.71667	3.9	3.75	2.75	4	3	3.8	5	2.5	64	4	5	4	2	2	3	3	3	3	3	1	5	5	5	5	5	4	3	4	3	5	3	2	4	3	5	4	3	4	3	2	4	2	3	3	5	4	4	4
1861	4.73333	3.9	4.25	5	5	4.75	4.6	4.8	4.75	45	3	4	5	4	5	4	5	5	5	5	5	5	5	4	5	5	5	4	5	5	4	5	5	4	5	5	5	5	5	5	5	5	5	4	4	5	4	4	3
1862	3.43333	2.4	3	3.5	4	4.5	3.2	2.4	2.625	6	2	2	3	3	5	3	1	1	3	1	4	1	3	2	3	3	4	3	4	3	2	5	4	5	4	3	4	4	5	3	4	5	2	3	3	3	3	4	1
1863	4.55833	4.5	4.75	5	4.5	4.5	4.2	4.4	4.625	100	5	5	5	5	4	5	4	5	5	4	5	4	4	5	4	5	4	4	4	4	5	5	5	4	4	4	5	4	5	5	5	5	5	4	5	5	5	5	5
1864	3.68333	2	3.5	4.25	5	3.75	3.4	2.2	3.625	32	4	3	4	3	4	3	5	3	5	4	2	1	2	3	1	4	3	3	4	3	4	5	3	3	4	5	5	5	5	4	5	4	4	3	3	5	3	2	2
1865	4.65833	4.3	4.75	4.25	5	4.75	4.6	4.6	3.875	100	5	5	5	4	4	3	5	4	4	3	4	5	4	5	5	4	5	5	4	4	5	5	5	4	5	5	5	5	5	4	5	4	4	5	5	4	5	4	4
1866	3.49167	4.2	3.5	3.75	2.75	3.75	3.6	3.6	4	48	4	4	4	5	4	3	4	4	5	4	3	4	4	3	4	3	3	4	3	4	4	4	5	3	3	3	4	1	3	4	5	4	2	3	4	4	3	4	4
1867	2.94167	2.2	2.25	3.5	4.5	2	4	1.4	2.125	6	2	2	3	1	1	1	4	3	1	2	4	1	1	2	1	2	4	4	4	4	4	1	1	3	3	4	4	5	5	3	4	4	3	2	1	3	3	1	2
1868	2.19167	1.6	2.25	2.5	2.25	1.75	2.4	2	1.25	2	2	2	1	1	1	1	2	1	1	1	2	1	3	2	1	3	3	3	2	3	1	2	2	2	1	2	3	2	2	3	2	2	3	2	3	2	2	1	1
1869	3.24167	2.7	4	2.5	3.5	3.25	3.8	2.4	4.375	36	4	4	3	4	3	5	5	5	4	5	4	1	3	3	2	3	4	3	4	4	4	3	3	4	3	3	4	3	4	2	3	4	1	4	3	4	5	1	4
1870	2.83333	2.9	2.5	2.25	4.5	2.75	2.8	2.2	3.125	100	5	5	5	3	3	3	3	3	3	3	4	2	3	3	1	2	3	4	3	3	1	3	2	3	3	5	3	5	5	3	3	2	1	3	2	2	3	4	2
1871	4.66667	2.8	4.5	5	5	4.5	4.8	4.2	2.75	2	1	2	2	3	3	3	3	2	2	3	3	4	5	4	3	5	5	5	4	5	5	4	5	4	5	5	5	5	5	5	5	5	5	5	5	5	3	3	2
1872	4.35	4.2	4.5	5	4.75	3.25	4.2	4.4	4.125	80	5	5	4	3	4	4	4	4	5	5	4	4	5	4	4	5	4	4	4	4	5	2	5	3	3	5	5	4	5	5	5	5	5	4	5	4	5	3	4
1873	2.38333	3.1	2.5	1.75	2.75	2.5	2.2	2.6	2.25	18	2	4	3	2	3	2	3	1	1	3	3	3	1	2	2	5	3	3	3	1	1	2	1	3	4	3	3	3	2	2	2	2	1	3	1	4	2	4	4
1874	4.55	3.8	4.75	4	4.75	5	3.8	5	4	48	4	4	4	4	4	4	4	4	4	4	4	5	5	5	5	5	4	2	4	4	5	5	5	5	5	4	5	5	5	5	4	4	3	5	5	5	4	3	3
1875	2.93333	4.3	2.5	3.5	4	2	2.6	3	4.5	60	5	4	4	4	5	4	5	4	4	5	5	3	4	4	1	3	3	1	2	4	3	3	1	3	1	4	4	3	5	3	4	4	3	3	1	3	3	4	5
1876	3.76667	3.1	4.25	3.75	5	4	4	1.6	4.375	60	4	4	5	4	5	5	3	4	5	5	4	1	1	3	2	1	4	4	5	4	3	4	4	4	4	5	5	5	5	3	4	4	4	5	4	4	4	3	3
1877	3.26667	3.3	2	3	2.5	3.5	4	4.6	2.5	4	1	3	2	1	1	3	3	4	3	3	2	4	5	5	5	4	4	4	3	4	5	3	4	3	4	3	2	3	2	3	2	3	4	1	1	2	4	4	3
1878	3.54167	2.1	4	3.5	3.5	4.25	2.8	3.2	4.875	100	5	5	5	5	5	5	5	5	5	4	5	3	4	3	3	3	3	3	3	3	2	4	4	4	5	4	4	2	4	4	5	2	3	4	3	4	5	3	4
1879	3.39167	3.7	4.5	3	4.5	2.75	3	2.6	3	60	4	4	5	3	3	3	2	3	3	4	3	2	4	2	2	3	3	3	4	2	3	4	1	3	3	5	5	4	4	2	4	2	4	5	4	5	4	2	5
1880	3.30833	1.8	3.5	4.5	3.25	3	3	2.6	3.375	0	2	1	4	3	4	3	3	4	4	3	3	3	1	3	3	3	2	5	2	3	3	3	3	3	3	3	4	3	3	4	5	5	4	4	3	3	4	2	2
1881	4.36667	3.6	4.5	4.25	4	4.25	4.4	4.8	4.625	40	4	3	5	4	4	4	5	5	5	5	5	5	4	5	5	5	4	4	4	5	5	5	4	4	4	3	4	4	5	4	5	4	4	4	4	5	5	2	3
1882	2.2	2.5	2.25	2.5	1.75	2.5	1.8	2.4	3	0	3	1	3	3	3	3	3	2	4	3	3	2	3	2	2	3	1	2	2	1	3	1	3	3	3	1	2	1	3	3	3	2	2	3	2	3	1	1	1
1883	4.025	3.9	4	4.75	3.75	3.25	4.6	3.8	3.625	48	4	4	4	3	4	3	3	3	5	4	4	4	4	5	3	3	4	5	5	4	5	4	2	3	4	4	4	4	3	4	5	5	5	4	4	4	4	4	4
1884	2.36667	3	3.25	2.75	2.5	1.5	1.8	2.4	3	8	2	3	2	3	4	2	2	3	3	3	4	2	3	2	2	3	2	3	1	1	2	1	2	1	2	2	3	3	2	3	1	3	4	3	3	3	4	2	4
1885	2.80833	1.8	3	3	3.5	3.75	2	1.6	2.625	6	2	2	3	1	3	3	2	1	3	4	4	1	1	3	2	1	3	3	1	1	2	4	4	4	3	3	4	2	5	3	3	3	3	3	3	3	3	1	3
1886	4.14167	2.9	3.25	4	4.75	4.25	4	4.6	4.875	40	4	3	5	5	5	5	5	5	5	4	5	5	5	4	5	4	3	4	4	5	4	4	4	4	5	5	5	4	5	3	5	4	4	3	3	4	3	3	4
1887	4.74167	4.5	4.75	4.75	4.75	5	4.4	4.8	4.375	64	4	5	4	5	4	4	4	4	5	4	5	5	5	4	5	5	4	4	5	5	4	5	5	5	5	4	5	5	5	5	5	5	4	5	4	5	5	5	5
1888	2.48333	3.4	2	2.75	2.5	2.25	3.2	2.2	2.375	24	4	4	2	3	3	3	3	1	1	2	3	1	2	3	2	3	4	4	4	3	1	1	3	4	1	2	3	3	2	3	3	2	3	1	3	3	1	3	3
1889	3.83333	4.6	2.75	4.25	4.75	2.25	4.4	4.6	4.25	60	4	4	5	5	4	5	4	4	4	4	4	5	5	4	4	5	5	5	4	4	4	3	2	1	3	5	5	4	5	3	5	5	4	2	3	3	3	4	5
1890	3.74167	5	4.25	3.5	3.25	3.25	4	4.2	3.875	40	5	3	4	4	5	4	4	1	5	4	4	3	4	5	5	4	4	4	4	3	5	4	3	3	3	4	2	4	3	5	3	2	4	4	4	4	5	5	5
1891	4.09167	3.5	3.75	4.75	3.75	3.5	4	4.8	4.75	80	4	5	5	4	4	5	5	5	5	5	5	5	5	5	4	5	3	5	4	4	4	4	3	3	4	4	4	4	3	5	5	5	4	4	3	3	5	4	3
1892	2.61667	2.5	3	2.75	2.5	2.25	2.2	3	2.125	12	3	2	4	2	2	3	1	2	2	2	3	2	2	4	4	3	3	3	1	1	3	2	1	3	3	4	3	1	2	3	3	3	2	3	2	4	3	1	2
1893	2.54167	1.4	2	3.5	3.75	2	2.2	1.8	3.5	6	2	2	3	4	3	3	3	4	4	3	4	1	2	1	2	3	3	1	2	3	2	3	1	3	1	4	3	3	5	4	5	4	1	1	2	3	2	1	2
1894	4.525	3.6	4.75	5	5	4	4.6	3.8	4.875	80	5	5	4	5	5	5	5	4	5	5	5	4	4	3	3	5	5	4	5	5	4	4	4	4	4	5	5	5	5	5	5	5	5	5	5	5	4	3	2
1895	4.00833	3.9	4.25	4.25	4.75	5	3.6	2.2	3.5	0	1	1	3	4	4	3	5	4	2	3	3	3	2	1	3	2	4	3	4	3	4	5	5	5	5	5	5	4	5	4	5	5	3	4	5	4	4	2	5
1896	4.00833	3.8	3.5	4	4.25	3.5	4.8	4	3.875	32	4	3	4	4	4	5	3	4	4	3	4	4	4	5	4	3	5	5	5	4	5	4	3	3	4	3	4	5	5	3	5	4	4	2	4	4	4	4	4
1897	3.675	1.7	5	3.5	3.75	3	4	2.8	4.25	0	2	1	3	3	5	4	5	4	5	5	3	2	3	2	3	4	4	3	4	4	5	3	3	3	3	4	5	3	3	4	5	3	2	5	5	5	5	1	2
1898	2.80833	2.8	3.5	3.75	2.5	2.5	2.4	2.2	4.25	24	3	3	4	4	4	5	4	4	5	5	3	2	1	3	2	3	2	1	2	3	4	3	3	1	3	3	3	2	2	5	4	4	2	4	4	3	3	2	3
1899	4.44167	4.2	4.25	4.75	4.75	3.5	4.6	4.8	4	4	2	2	2	4	4	3	3	5	5	4	4	5	5	5	5	4	5	4	4	5	5	3	3	3	5	5	5	4	5	5	5	5	4	4	4	5	4	4	4
1900	3.30833	2.4	3.75	3.75	2.75	3	4.2	2.4	3.5	64	4	5	4	4	3	5	3	3	4	3	3	3	2	1	3	3	4	5	4	4	4	3	3	3	3	1	4	3	3	3	5	3	4	5	4	3	3	2	2
1901	3.7	4.7	3.75	4	3.25	4	3.4	3.8	4	60	5	5	3	3	3	5	5	5	4	4	3	4	3	4	3	5	3	3	4	3	4	4	4	4	4	4	4	3	2	4	5	3	4	3	4	5	3	5	5
1902	3.18333	1.9	2.5	2.25	3.75	4	3.8	2.8	1.5	36	3	4	4	1	1	3	1	2	2	1	1	3	3	2	3	3	4	3	3	4	5	5	4	4	3	4	5	3	3	3	2	2	2	4	3	2	1	1	2
1903	4.60833	4.6	4.25	4.25	5	4.75	4.8	4.6	4.25	9	3	2	3	4	4	3	5	4	5	5	4	5	5	4	5	4	5	4	5	5	5	5	5	4	5	5	5	5	5	4	4	5	4	4	4	4	5	5	5
1904	4.25833	4.7	4	4.25	5	4.5	3.4	4.4	4.75	80	5	5	4	4	5	5	5	4	5	5	5	4	5	4	5	4	3	4	3	3	4	5	3	5	5	5	5	5	5	4	5	4	4	4	5	3	4	5	5
1905	4.075	4.3	3.5	3.5	4.25	4	4.6	4.6	3.5	12	3	3	2	3	3	3	4	4	3	4	4	5	5	5	4	4	4	5	5	4	5	5	4	3	4	4	3	5	5	3	5	4	2	4	3	3	4	4	4
1906	3	3.3	3.75	2.5	3	2.75	3	3	4.5	100	5	5	5	4	4	5	5	5	5	4	4	3	3	2	4	3	3	1	4	3	4	3	1	4	3	3	2	4	3	3	3	3	1	4	3	4	4	3	3
1907	4.375	4.5	4.5	4.5	4.75	3.5	4.4	4.6	4.25	60	4	4	5	4	4	3	5	4	5	5	4	5	5	5	4	4	4	4	5	4	5	4	3	3	4	4	5	5	5	4	5	4	5	5	5	4	4	5	5
1908	2.275	3.6	3	2.5	2.75	2	1.8	1.6	3.75	80	5	5	4	4	4	3	2	5	4	4	4	2	1	1	2	2	1	3	3	1	1	1	3	2	2	1	3	3	4	3	3	2	2	3	3	4	2	3	4
1909	2.24167	2.1	2.5	2.25	2.75	1.75	2.8	1.4	2.625	9	3	2	3	2	2	2	3	3	3	3	3	1	1	1	2	2	3	4	3	2	2	3	1	1	2	3	3	2	3	3	3	2	1	3	2	1	4	1	3
1910	3.58333	4.8	3.75	3	3.5	3.25	3.4	4.6	4.875	75	5	4	5	5	5	5	5	5	5	5	4	5	5	4	4	5	3	3	4	3	4	3	3	4	3	2	3	4	5	3	4	2	3	3	4	4	4	5	5
1911	2.60833	2.3	2.5	3.5	1.75	2.5	2.4	3	3.5	32	4	3	4	3	3	5	3	3	4	4	3	3	3	3	4	2	1	3	2	3	3	1	3	3	3	2	1	1	3	3	3	4	4	2	3	2	3	2	4
1912	4.775	4.4	4.25	5	5	5	4.6	4.8	3.375	48	4	4	4	2	3	3	5	3	3	4	4	5	5	5	5	4	5	4	5	4	5	5	5	5	5	5	5	5	5	5	5	5	5	4	4	4	5	5	5
1913	4.06667	4.3	3.75	4.5	4.5	4.25	4	3.4	4	3	1	2	3	4	4	3	4	3	5	4	5	3	4	3	3	4	4	5	4	4	3	5	4	3	5	4	5	4	5	5	5	4	4	3	4	4	4	4	4
1914	2.55	2.2	3.25	2	2.25	3	2.8	2	4.875	100	5	5	5	4	5	5	5	5	5	5	5	2	2	3	1	2	2	3	3	3	3	3	2	4	3	3	1	3	2	2	4	1	1	3	4	3	3	2	3
1915	4.39167	4.9	4.5	4.25	4.5	3.5	4.8	4.8	4.25	60	4	4	5	4	4	4	4	5	5	4	4	4	5	5	5	5	5	5	4	5	5	4	3	3	4	5	5	4	4	4	5	4	4	4	4	5	5	5	5
1916	3.43333	2.7	3.75	4	3	3.25	4.4	2.2	4.125	27	3	4	3	4	5	3	4	3	5	5	4	3	2	3	1	2	4	4	5	5	4	4	2	3	4	4	3	3	2	4	4	4	4	4	3	4	4	3	3
1917	4.025	3.8	4	4.5	4.5	3.75	3.6	3.8	4.125	75	5	4	5	4	3	5	3	5	5	3	5	4	4	3	4	4	2	3	5	5	3	4	3	4	4	5	4	4	5	4	5	5	4	3	3	5	5	3	4
1918	3.875	2.1	4.25	4.75	2.5	4.75	2.2	4.8	2.625	12	3	3	2	3	3	3	3	2	1	3	3	5	5	4	5	5	2	2	3	1	3	5	5	4	5	4	1	2	3	5	5	4	5	4	4	5	4	2	1
1919	3.64167	3.3	3.25	4.5	4.25	3.25	3.6	3	4.75	75	5	4	5	4	4	5	5	5	5	5	5	4	3	3	2	3	3	4	3	3	5	3	4	3	3	4	4	4	5	5	5	4	4	3	3	4	3	4	4
1920	3.46667	2.2	4.25	3	4.75	4	2.4	2.4	4.25	9	3	2	3	4	5	3	4	4	5	5	4	3	2	3	3	1	4	3	1	1	3	4	4	4	4	4	5	5	5	3	3	4	2	4	5	4	4	2	3
1921	3.64167	1.8	4	3.75	4.5	3	3.2	3.4	4.5	48	4	4	4	5	4	4	5	5	4	4	5	3	4	3	3	4	3	3	3	4	3	3	3	4	2	5	4	4	5	3	5	3	4	4	4	4	4	2	1
1922	4.58333	4.4	4.5	4.75	5	4.25	4.4	4.6	4.875	60	4	4	5	5	4	5	5	5	5	5	5	5	5	4	5	4	4	4	5	5	4	5	4	4	4	5	5	5	5	4	5	5	5	5	4	4	5	4	3
1923	3.09167	1.7	2.75	3	3.5	2.5	2.6	4.2	3.375	32	4	3	4	3	3	3	3	4	4	3	4	4	4	4	4	5	3	3	2	2	3	2	3	3	2	4	3	3	4	3	2	4	3	3	3	1	4	1	1
1924	4.425	4	4	4.75	4.75	4.25	4.2	4.6	4.625	100	5	5	5	5	4	3	5	5	5	5	5	4	5	5	5	4	4	5	4	4	4	5	3	4	5	4	5	5	5	5	5	5	4	4	4	4	4	4	4
1925	3.45	2.1	3.75	3	5	2.75	2.4	3.8	3.875	80	5	5	4	3	3	5	4	3	5	4	4	4	4	4	3	4	3	3	2	2	2	1	3	4	3	5	5	5	5	4	2	3	3	5	3	4	3	2	3
1926	4.08333	3.6	4.5	4.5	4.25	2.25	4.8	4.2	2.375	27	3	4	3	3	3	1	3	1	4	3	1	5	4	3	5	4	5	5	4	5	5	2	3	3	1	5	4	4	4	4	4	5	5	5	4	4	5	4	3
1927	4.13333	4.9	3.75	4.25	3	5	4.6	4.2	4.75	100	5	5	5	4	5	5	5	5	5	5	4	4	4	4	4	5	5	4	4	5	5	5	5	5	5	4	3	3	2	5	5	3	4	3	4	4	4	5	5
1928	2.98333	4.6	2.75	2.75	2.5	3.5	1.8	4.6	4.125	100	5	5	5	3	5	5	4	5	4	3	4	5	4	5	4	5	1	3	1	1	3	4	4	3	3	4	2	1	3	3	3	4	1	2	3	3	3	5	5
1929	4.04167	3.1	4	4.25	4.75	4.25	3.2	3.8	2	6	3	3	1	1	3	3	2	1	4	1	1	4	4	2	4	5	4	4	3	1	4	5	5	3	4	4	5	5	5	4	5	4	4	4	4	4	4	2	3
1930	4.475	4.2	4	4.5	5	3.75	5	4.6	4.75	80	5	5	4	5	4	4	5	5	5	5	5	4	5	5	5	4	5	5	5	5	5	4	3	5	3	5	5	5	5	4	5	4	5	4	3	5	4	4	5
1931	4.2	4.2	4	3.25	5	4.75	3.8	4.4	5	36	3	4	4	5	5	5	5	5	5	5	5	5	4	4	5	4	3	4	4	4	4	5	5	5	4	5	5	5	5	3	2	4	4	3	5	4	4	4	4
1932	3.375	3.3	4	3.75	3.25	3.25	3.4	2.6	3.75	18	3	3	3	3	4	5	4	3	4	3	4	3	3	2	3	2	3	4	3	3	4	3	4	3	3	3	4	2	4	3	4	5	3	4	4	4	4	4	3
1933	3.20833	3.2	2.5	3.5	4.75	3.5	1.8	3.2	4.375	60	5	4	4	4	3	4	5	4	5	5	5	3	3	4	2	4	3	1	1	3	1	4	4	3	3	5	5	4	5	5	3	3	3	2	2	3	3	3	2
1934	2.76667	2.9	2.75	1.75	2.25	3.25	2.6	4	3.625	24	4	3	3	3	4	3	3	4	5	4	3	4	4	4	3	5	3	3	3	3	1	4	2	4	3	2	2	2	3	2	2	2	1	3	3	2	3	3	3
1935	3.36667	3.7	3.25	4.25	3.25	3.25	3	3.2	3.625	64	4	5	4	4	4	3	3	3	5	2	5	3	2	4	2	5	3	3	3	3	3	4	3	3	3	3	3	3	4	4	5	4	4	3	3	3	4	3	3
1936	3.58333	2.2	4	3	4.25	4.25	3.8	2.2	2.625	2	1	2	2	3	2	3	3	1	3	3	3	2	1	3	3	2	4	3	4	4	4	4	5	4	4	4	5	3	5	3	3	4	2	3	4	5	4	3	3
1937	4.55833	5	4.75	4	4.25	4.75	5	4.6	4.875	60	5	4	4	5	5	5	5	5	5	4	5	5	5	5	5	3	5	5	5	5	5	5	5	5	4	5	4	4	4	4	5	3	4	4	5	5	5	5	5
1938	3.15	1.9	3.5	2	4	4	2.4	3	4.5	27	3	4	3	4	4	5	5	4	4	5	5	3	3	4	3	2	3	2	3	3	1	3	5	5	3	4	5	3	4	3	2	2	1	3	3	4	4	2	3
1939	3.7	3.7	5	4	3.75	3.25	2.6	3.6	3.375	16	4	3	2	3	3	3	4	4	3	4	3	4	5	3	3	3	1	3	2	3	4	4	3	3	3	4	3	3	5	5	5	2	4	5	5	5	5	3	3
1940	4.475	4.9	4.75	4.75	4.75	4	4.6	4	4.875	80	4	5	5	5	5	4	5	5	5	5	5	4	5	3	4	4	5	4	5	4	5	5	4	4	3	5	5	4	5	5	5	5	4	5	4	5	5	5	5
1941	3.95833	2.9	1.75	5	4.5	4.5	4.4	3.6	4.25	12	3	3	2	4	4	5	4	3	5	5	4	4	4	3	4	3	4	4	5	4	5	5	5	4	4	4	5	5	4	5	5	5	5	1	2	1	3	3	3
1942	4.5	3.8	4.75	3.75	4.75	4.75	5	4	4.5	60	5	4	4	5	4	3	5	5	5	5	4	5	4	4	4	3	5	5	5	5	5	5	5	4	5	4	5	5	5	5	5	2	3	5	5	5	4	4	4
1943	2.775	2.1	2.75	3	2.75	3.75	2.4	2	2.5	6	3	2	2	2	3	1	3	3	4	1	3	3	1	2	1	3	3	1	2	3	3	3	4	4	4	2	3	2	4	2	4	2	4	3	2	3	3	3	2
1944	2.55833	1.8	2.75	2.75	2	2.25	3.2	2.4	1.875	0	1	1	1	1	1	2	3	2	1	2	3	2	2	2	3	3	3	3	3	3	4	1	3	3	2	3	3	1	1	3	3	4	1	3	3	3	2	2	2
1945	3.29167	2.6	3.25	4	4.5	3	3.2	1.8	3.375	6	1	3	3	3	2	3	3	3	4	5	4	2	2	2	1	2	4	4	3	3	2	3	3	3	3	4	4	5	5	4	4	4	4	3	3	4	3	3	3
1946	3.24167	3.7	4.5	3.25	3	3.5	3.2	2	4.25	32	4	3	4	4	5	4	4	5	4	4	4	1	2	1	3	3	4	3	3	4	2	3	4	3	4	4	2	3	3	3	3	4	3	4	4	5	5	3	5
1947	4.45833	2	4.75	4.75	5	3.25	5	4	3.375	18	3	3	3	3	4	4	4	3	3	3	3	4	4	4	4	4	5	5	5	5	5	3	4	3	3	5	5	5	5	5	5	5	4	4	5	5	5	1	3
1948	4.58333	4.7	4.75	4.5	4.5	4.75	4.4	4.6	5	48	4	4	4	5	5	5	5	5	5	5	5	5	5	4	4	5	4	4	5	5	4	4	5	5	5	4	4	5	5	4	5	5	4	5	5	5	4	4	5
1949	3.125	2.8	3.75	1.75	4.5	2.75	4.2	1.8	4	48	3	5	4	4	5	3	3	4	5	4	4	1	1	3	1	3	4	4	4	4	5	3	2	3	3	4	5	4	5	3	1	2	1	4	3	5	3	3	2
1950	3.275	4	3.5	3.25	2.5	3	3.8	3.6	3.625	8	2	2	4	4	4	5	3	1	5	4	3	3	4	2	5	4	4	4	3	4	4	4	2	3	3	3	3	1	3	4	4	2	3	5	4	2	3	5	4
1951	4.68333	4.3	4.25	5	4.75	4.5	4.8	4.8	4.875	64	4	5	4	5	5	5	5	5	5	5	4	5	5	4	5	5	4	5	5	5	5	5	4	4	5	5	5	4	5	5	5	5	5	3	5	5	4	4	5
1952	4.46667	3.3	4.75	4.75	4.75	3.75	4.8	4	2.5	75	5	4	5	3	3	3	2	1	3	1	4	4	4	4	3	5	5	5	5	4	5	4	4	3	4	5	5	4	5	4	5	5	5	5	5	5	4	3	2
1953	2.875	3.4	3.25	2.75	3	3.25	2.4	2.6	2.875	0	1	1	3	3	3	3	4	3	2	3	2	3	2	3	4	1	1	4	2	4	1	4	3	3	3	4	3	2	3	3	3	2	3	3	3	4	3	4	3
1954	2.74167	1.9	3	2.5	3	2.75	2.4	2.8	2.625	18	3	3	3	3	3	4	1	4	2	3	1	3	3	2	3	3	1	3	2	4	2	2	3	3	3	3	3	3	3	3	3	3	1	3	3	3	3	1	2
1955	4.2	4.2	4.5	4.5	3.25	3.75	4.6	4.6	4.375	16	4	2	4	4	3	4	5	5	5	5	4	4	5	4	5	5	5	3	5	5	5	5	3	4	3	2	3	3	5	4	5	4	5	4	4	5	5	3	4
1956	3.60833	2.7	3.5	1.75	4.5	4.5	4.2	3.2	4.625	80	4	5	5	5	5	5	4	5	5	4	4	4	2	4	4	2	4	4	4	5	4	4	5	5	4	4	5	4	5	2	2	1	2	3	4	3	4	3	3
1957	4.15	4.4	4	4.5	4.75	4.25	4	3.4	4	80	5	5	4	4	4	3	4	4	4	5	4	3	4	2	4	4	5	4	4	4	3	4	4	5	4	4	5	5	5	5	5	4	4	3	4	4	5	4	4
1958	2.8	2.8	3	1.75	3	2.25	3.4	3.4	3.125	18	3	3	3	3	4	3	4	4	2	3	2	3	3	4	3	4	3	4	3	3	4	4	1	1	3	4	3	3	2	2	1	2	2	3	3	3	3	2	3
1959	3.25	3.2	4.25	3.25	3.5	2.5	3	3	3.375	0	1	1	2	4	4	3	3	3	4	3	3	3	3	2	2	5	4	1	3	2	5	1	3	4	2	4	3	3	4	5	3	2	3	4	4	5	4	3	3
1960	2.98333	3.4	3	2.25	3.5	2.75	3	3.4	4.875	48	4	4	4	5	5	5	5	4	5	5	5	3	4	3	4	3	3	4	4	3	1	2	3	3	3	4	3	3	4	3	3	2	1	3	2	4	3	4	4
1961	2.85833	2.4	3.5	3.25	3.5	2.5	2.2	2.2	2.625	16	4	2	4	3	3	3	1	2	4	2	3	3	2	1	2	3	3	2	2	2	2	3	3	2	2	3	3	3	5	4	3	4	2	4	3	4	3	3	2
1962	2.45833	3.1	3	2.25	2.25	2.25	2.4	2.6	3.625	0	2	1	3	3	3	3	4	3	5	4	4	3	1	2	4	3	2	2	3	1	4	1	1	3	4	2	2	3	2	3	2	2	2	3	3	3	3	2	4
1963	4.18333	3.5	4.25	3	4	4.25	4.8	4.8	2.375	6	2	2	3	1	2	3	3	3	1	3	3	5	5	4	5	5	5	4	5	5	5	5	4	3	5	5	3	3	5	4	5	2	1	4	5	4	4	4	4
1964	2.05833	3.3	1.25	2.75	2.25	2.5	1.8	1.8	4.75	9	3	2	3	4	5	5	5	5	4	5	5	1	1	2	2	3	2	1	2	2	2	2	4	3	1	2	2	3	2	3	5	2	1	1	1	1	2	3	5
1965	4	4.1	3.75	4.25	4.5	4.5	3.8	3.2	3.375	75	5	4	5	3	3	4	2	3	5	3	4	3	4	2	3	4	3	3	4	4	5	4	5	5	4	4	5	4	5	3	5	4	5	4	3	4	4	4	4
1966	4.09167	2.1	4.5	4	4.5	3.75	4.2	3.6	3.5	30	5	3	3	4	3	3	3	3	4	4	4	4	4	2	5	3	3	4	4	5	5	4	4	4	3	4	5	5	4	4	5	3	4	4	4	5	5	2	1
1967	4.175	4.1	3	4.25	4.75	4.25	4.2	4.6	2.375	9	3	2	3	3	1	3	1	3	3	2	3	5	5	5	4	4	4	4	5	4	4	3	4	5	5	5	4	5	5	4	5	4	4	3	3	3	3	5	5
1968	3.125	2.9	3.75	2.5	3.25	3.25	3.6	2.4	2.625	100	5	5	5	4	3	2	2	1	3	3	3	3	2	2	2	3	3	3	3	4	5	3	3	3	4	3	4	3	3	4	2	3	1	4	3	4	4	3	3
1969	3.93333	4	4.75	3.75	4.25	3.25	4.6	3	4.75	75	5	4	5	4	5	5	4	5	5	5	5	2	3	4	3	3	5	5	5	4	4	4	3	3	3	4	4	4	5	3	5	4	3	5	4	5	5	4	4
1970	3.64167	2.8	4.5	4.25	3.5	3	3.2	3.4	3.375	36	3	4	4	3	3	3	4	4	4	3	3	4	3	3	3	4	3	4	3	3	3	4	1	3	4	4	4	2	4	4	4	5	4	5	4	4	5	4	3
1971	4.56667	4.8	4.75	4.5	4.5	4.25	4.6	4.8	3.625	80	4	5	5	3	5	4	3	5	2	4	3	5	5	5	5	4	4	5	4	5	5	4	5	4	4	4	5	4	5	5	5	4	4	4	5	5	5	5	4
1972	4.325	1.7	4.75	3.5	5	4.5	3.8	4.4	4.125	24	3	3	4	4	5	3	4	4	4	4	5	4	5	5	4	4	3	4	4	3	5	4	5	4	5	5	5	5	5	4	4	3	3	5	4	5	5	1	3
1973	3.81667	4.1	3.5	4.25	4	3.75	4.2	3.2	5	32	4	3	4	5	5	5	5	5	5	5	5	3	3	3	3	4	5	4	4	4	4	4	4	3	4	5	5	4	2	5	5	4	3	3	3	4	4	4	5
1974	2.8	2.4	2.75	2	3	3.25	2.8	3	2.625	0	2	1	2	3	1	2	3	3	3	3	3	3	3	4	3	2	3	4	2	3	2	3	4	3	3	3	4	1	4	3	2	2	1	2	3	3	3	3	3
1975	4.6	2.8	4.25	5	5	4.75	4.2	4.4	4.125	75	5	4	5	4	4	4	4	4	5	5	3	5	5	4	4	4	4	4	4	4	5	5	5	4	5	5	5	5	5	5	5	5	5	3	5	5	4	3	3
1976	3.31667	2	2.75	4.5	2.5	2.75	3	4.4	3.25	0	1	1	2	3	3	5	4	1	3	4	3	5	4	4	5	4	3	3	2	3	4	3	2	3	3	2	2	3	3	4	5	5	4	3	2	3	3	3	1
1977	3.525	3.7	4	4.5	3.75	3.5	3.2	2.2	4.625	18	2	4	3	5	5	4	4	5	5	4	5	2	2	2	3	2	3	3	4	4	2	5	3	3	3	3	4	3	5	4	5	5	4	4	4	4	4	3	4
1978	4.63333	4.7	5	4.75	4.75	4.5	4.4	4.4	4.75	100	5	5	5	5	4	4	5	5	5	5	5	4	4	4	5	5	4	5	3	5	5	4	4	5	5	5	5	5	4	5	5	5	4	5	5	5	5	5	5
1979	4.59167	4.7	4.75	4.5	5	4.5	4.8	4	4.75	100	5	5	5	5	4	5	5	5	5	5	4	5	4	3	3	5	5	5	5	4	5	4	4	5	5	5	5	5	5	5	5	4	4	5	4	5	5	5	5
1980	3.79167	4.6	3.75	4	3	4	4.2	3.8	4.75	32	4	3	4	5	4	4	5	5	5	5	5	4	4	4	2	5	4	5	4	4	4	5	4	3	4	3	3	3	3	5	5	3	3	4	4	3	4	5	4
1981	2.86667	2.5	3.5	2.5	3	4	2	2.2	3.125	32	4	3	4	3	1	3	4	3	3	4	4	2	2	1	3	3	1	2	2	1	4	4	4	4	4	2	3	3	4	3	2	4	1	3	5	3	3	3	1
1982	4.44167	4.9	3.75	4.75	4	4.75	4.8	4.6	5	80	4	5	5	5	5	5	5	5	5	5	5	5	5	5	4	4	5	5	5	4	5	5	5	5	4	4	5	3	4	5	5	5	4	5	3	4	3	4	5
1983	2.79167	3	4.25	3	2.25	3.25	2	2	4	64	4	5	4	4	4	3	4	4	5	4	4	2	3	2	2	1	3	1	2	3	1	4	3	3	3	3	1	3	2	3	2	4	3	5	3	4	5	3	4
1984	3.3	4.7	3	3	3.25	3.75	3.4	3.4	1.625	80	4	5	5	1	3	2	2	2	1	1	1	3	3	4	4	3	3	3	4	3	4	4	3	4	4	4	2	3	4	3	2	3	4	3	3	3	3	4	5
1985	3.23333	1.4	2.75	4.75	3.5	2	3.8	2.6	2.5	6	2	2	3	3	3	3	1	1	3	3	3	3	2	3	3	2	4	3	4	4	4	2	1	3	2	3	3	3	5	5	5	5	4	3	2	3	3	1	1
1986	3.74167	2.7	3.5	4.25	4	2.5	4	4.2	4.375	80	5	5	4	4	4	5	5	3	4	5	5	4	5	5	5	2	4	4	4	4	4	3	1	3	3	4	4	4	4	4	5	4	4	3	4	4	3	3	3
1987	4.45833	4.4	4.75	4.5	4	4.5	4.4	4.6	3.75	100	5	5	5	3	4	3	5	4	3	4	4	5	5	4	5	4	5	4	5	5	3	5	5	4	4	3	4	5	4	5	5	4	4	5	5	4	5	5	5
1988	3.18333	3.7	2.75	2.75	2.75	3.25	3.6	4	1.875	36	3	4	4	2	3	3	1	3	1	1	1	4	4	3	5	4	4	3	4	4	3	4	3	3	3	2	2	3	4	2	4	4	1	3	2	3	3	4	4
1989	3.59167	3.5	4	4	3.25	3.5	2.4	4.4	4.625	3	1	2	3	4	4	4	5	5	5	5	5	4	5	5	4	4	1	3	3	1	4	4	4	4	2	3	4	4	2	4	4	4	4	4	5	4	3	3	3
1990	4.45	4.6	4.75	4.25	5	4.5	3.8	4.4	4.375	4	1	3	2	5	3	3	5	4	5	5	5	4	5	5	5	3	3	4	4	4	4	5	4	4	5	5	5	5	5	3	5	4	5	5	4	5	5	4	5
1991	3.69167	2.9	3	3	2.75	4	4.8	4.6	3.125	2	1	2	2	3	3	4	4	2	3	3	3	5	5	4	5	4	5	5	5	5	4	5	5	3	3	4	2	2	3	3	3	4	2	3	3	3	3	4	3
1992	3.15	3.4	3.25	2.75	3.5	3	3.4	3	3.75	32	2	5	4	4	4	4	4	2	3	5	4	4	3	4	2	2	3	4	3	3	4	3	3	3	3	4	3	3	4	3	3	4	1	3	3	4	3	3	4
1993	4.45833	3.3	4.25	4.25	4.75	4.5	4.4	4.6	4.625	32	4	3	4	4	5	4	4	5	5	5	5	4	5	5	5	4	4	4	4	5	5	5	4	4	5	5	5	4	5	4	5	3	5	4	3	5	5	3	4
1994	3.35833	3.6	4.25	4.75	2.25	2.5	3.2	3.2	4.75	48	4	4	4	3	5	5	5	5	5	5	5	4	4	2	4	2	3	3	2	4	4	4	2	3	1	2	2	2	3	5	5	4	5	4	5	5	3	3	3
1995	3.5	2.3	3.5	4.25	3.25	4	1.6	4.4	4.375	12	2	3	3	4	4	4	5	5	5	4	4	5	5	5	4	3	1	1	3	1	2	5	4	3	4	2	3	4	4	3	5	5	4	4	3	4	3	1	2
1996	2.58333	1.5	2	2.5	3.5	3.5	1.8	2.2	4.375	100	5	5	5	4	5	5	3	5	5	4	4	3	2	3	2	1	1	1	3	3	1	4	2	4	4	4	3	3	4	3	4	2	1	1	2	1	4	1	1
1997	4	4.6	3.75	4	4.75	3.5	4	4	4.625	18	3	3	3	4	4	5	5	4	5	5	5	4	4	5	3	4	4	4	5	3	4	3	4	4	3	5	5	4	5	4	4	4	4	4	4	4	3	4	4
1998	3.61667	2.2	4.75	4.25	3.5	4	2.8	2.4	4.375	36	4	4	3	4	5	4	4	5	4	4	5	3	2	2	3	2	3	2	3	3	3	4	4	4	4	3	4	4	3	4	5	4	4	5	5	4	5	2	3
1999	4.525	4.5	4.75	5	4.75	4.25	4.6	3.8	4.625	48	3	5	4	4	4	5	5	5	5	5	4	4	4	4	3	4	4	5	4	5	5	5	4	4	4	5	5	4	5	5	5	5	5	5	5	4	5	5	5
[truncated: 402 more rows]
[truncated: 8 more columns]
